# Supplementary material for: Genomics and synthetic community experiments uncover the key metabolic roles of acetic acid bacteria in sourdough starter microbiomes
Source: mSystems. 2024 Sep 17;9(10):e00537-24. doi: 10.1128/msystems.00537-24 (PMC11498085; doi:10.1128/msystems.00537-24)
Supplement: Supplemental tables — Tables S1 to S14. [file msystems.00537-24-s0003.xlsx]

## Sheet: TableS1_ASV_tax_assignments
ASV ID	Genus	Species
ASV_106	Gluconobacter	albidus
ASV_11	Acetobacter	malorum_cerevisiae
ASV_111	Komagataeibacter	sp.
ASV_12	Acetobacter	oryzoeni_oryzifermentans_pasteurianus
ASV_121	Acetobacter	malorum_cerevisiae
ASV_123	Acetobacter	persici
ASV_19	Acetobacter	orientalis_sp. 521
ASV_198	Gluconobacter	japonicus
ASV_209	Komagataeibacter	maltaceti
ASV_24	Acetobacter	sp. (syzygii)
ASV_25	Acetobacter	fabarum
ASV_260	Acetobacter	okinawensis
ASV_28	Acetobacter	senegalensis
ASV_282	Acetobacter	tropicalis
ASV_29	Komagataeibacter	saccharivorans
ASV_311	Acetobacter	sp.
ASV_38	Acetobacter	okinawensis
ASV_390	Acetobacter	suratthaniensis
ASV_54	Komagataeibacter	sucrofermentans
ASV_55	Acetobacter	sp. 517
ASV_578	Acetobacter	malorum_cerevisiae
ASV_600	Acetobacter	malorum_cerevisiae
ASV_629	Acetobacter	malorum_cerevisiae
ASV_631	Ameyamaea	sp.
ASV_67	Gluconobacter	oxydans
ASV_90	Gluconobacter	cerinus

## Sheet: TableS2_Enriched_AAB
	asv_id	pvals	pvalsBon	pvalsFDR	aab_dominant	not
1	k__Fungi; p__Ascomycota; c__Saccharomycetes; o__Saccharomycetales; f__Pichiaceae; g__Pichia; s__mandshurica	0.00251379	0.0351931	0.0351931	0.0184263	1.21e-06
2	k__Fungi; p__Ascomycota; c__Saccharomycetes; o__Saccharomycetales; f__Saccharomycetaceae; g__Kazachstania; s__barnettii	0.0197942	0.277118	0.138559	0.0196044	0.00567417
3	k__Fungi; p__Ascomycota; c__Saccharomycetes; o__Saccharomycetales; f__Saccharomycetaceae; g__Naumovozyma; s__castellii	0.111683	1.56357	0.521189	0	0.0189299
4	k__Fungi; p__Ascomycota; c__Saccharomycetes; o__Saccharomycetales; f__Saccharomycetaceae; g__Issatchenkia; s__orientalis	0.124269	1.73976	0.43494	0.0142135	0.0053477
5	k__Fungi; p__Ascomycota; c__Saccharomycetes; o__Saccharomycetales; f__Pichiaceae; g__Pichia; s__membranifaciens	0.396746	5.55445	1.11089	0.0101859	0.0196473
6	k__Fungi; p__Ascomycota; c__Saccharomycetes; o__Saccharomycetales; f__Saccharomycetaceae; g__Kazachstania; s__servazzii	0.415208	5.81292	0.968819	0.00574085	0.0284192
7	k__Fungi; p__Ascomycota; c__Saccharomycetes; o__Saccharomycetales; f__Saccharomycetaceae; g__Saccharomyces; s__bayanus	0.489524	6.85333	0.979048	0.0175292	0.0135911
8	k__Fungi; p__Ascomycota; c__Saccharomycetes; o__Saccharomycetales; f__Saccharomycetaceae; g__Saccharomyces; s__cerevisiae	0.499796	6.99714	0.874642	0.743323	0.763638
9	k__Fungi; p__Ascomycota; c__Saccharomycetes; o__Saccharomycetales; NA; NA; NA	0.525338	7.35473	0.817192	0.0444959	0.0240708
10	k__Fungi; p__Ascomycota; c__Saccharomycetes; o__Saccharomycetales; f__Saccharomycetaceae; g__Kazachstania; s__unispora	0.675703	9.45985	0.945985	0.0302964	0.0163754
11	k__Fungi; p__Ascomycota; c__Saccharomycetes; o__Saccharomycetales; f__Phaffomycetaceae; g__Wickerhamomyces; s__anomalus	0.782049	10.9487	0.995335	0.00618582	0.0280044
12	k__Fungi; p__Ascomycota; c__Saccharomycetes; o__Saccharomycetales; f__Saccharomycetaceae; g__Kazachstania; s__humilis	0.794988	11.1298	0.927486	0.0439413	0.030753
13	k__Fungi; p__Ascomycota; c__Saccharomycetes; o__Saccharomycetales; f__Saccharomycetaceae; g__Kazachstania; s__exigua	0.803468	11.2486	0.865273	0.0166518	0.00447074
14	k__Fungi; p__Ascomycota; c__Saccharomycetes; o__Saccharomycetales; f__Saccharomycetales_fam_Incertae_sedis; g__Candida; s__sake	0.871768	12.2047	0.871768	0.000458766	0.0181821
1	Bacteria; Firmicutes; Bacilli; Lactobacillales; Lactobacillaceae; Lactobacillus; harbinensis	0.000152516	0.00244026	0.00244026	0.0122184	0.00117987
2	Bacteria; Firmicutes; Bacilli; Lactobacillales; Lactobacillaceae; Lactobacillus; sakei	0.000256495	0.00410391	0.00205196	0.00685001	0.0551238
3	Bacteria; Firmicutes; Bacilli; Lactobacillales; Lactobacillaceae; Lactobacillus; parabrevis	0.0045603	0.0729648	0.0243216	0.0319996	0.011314
4	Bacteria; Firmicutes; Bacilli; Lactobacillales; Lactobacillaceae; Lactobacillus; kefiri	0.0111663	0.178661	0.0446653	0.027036	0.0104956
5	Bacteria; Firmicutes; Bacilli; Lactobacillales; Lactobacillaceae; Lactobacillus; plantarum	0.0205286	0.328458	0.0656916	0.142682	0.10233
6	Bacteria; Firmicutes; Bacilli; Lactobacillales; Lactobacillaceae; Lactobacillus; diolivorans	0.0221949	0.355118	0.0591864	0.0234108	0.0105019
7	Bacteria; Firmicutes; Bacilli; Lactobacillales; Lactobacillaceae; Pediococcus; parvulus	0.03629	0.580639	0.0829485	0.170652	0.118086
8	Bacteria; Firmicutes; Bacilli; Lactobacillales; Lactobacillaceae; Lactobacillus; rossiae	0.0567819	0.90851	0.113564	0.0268556	0.0338597
9	Bacteria; Firmicutes; Bacilli; Lactobacillales; Lactobacillaceae; Pediococcus; pentosaceus	0.140794	2.2527	0.2503	0.000454581	0.0142661
10	Bacteria; Firmicutes; Bacilli; Lactobacillales; Lactobacillaceae; Lactobacillus; paralimentarius	0.207194	3.3151	0.33151	0.116076	0.113246
11	Bacteria; Firmicutes; Bacilli; Lactobacillales; Lactobacillaceae; Lactobacillus; coryniformis	0.222909	3.56654	0.324231	0.000468102	0.0121079
12	Bacteria; Firmicutes; Bacilli; Lactobacillales; Lactobacillaceae; Lactobacillus; paracasei	0.337498	5.39996	0.449997	0.0256242	0.0296815
13	Bacteria; Firmicutes; Bacilli; Lactobacillales; Lactobacillaceae; Lactobacillus; brevis	0.6153	9.84481	0.757293	0.186861	0.204788
14	Bacteria; Firmicutes; Bacilli; Lactobacillales; Lactobacillaceae; Pediococcus; damnosus	0.665171	10.6427	0.760196	0.0185248	0.0357259
15	Bacteria; Firmicutes; Bacilli; Lactobacillales; Lactobacillaceae; Lactobacillus; sanfranciscensis	0.772131	12.3541	0.823606	0.150417	0.183807
16	Bacteria; Firmicutes; Bacilli; Lactobacillales; Lactobacillaceae; Pediococcus; ethanolidurans	0.796488	12.7438	0.796488	0.0128456	0.00603337

## Sheet: TableS3_Co-occurrence
ASVID	Var1	Var2	pvalues	rho_value	taxonomy1.x	taxonomy2.x	taxonomy3.x	taxonomy4.x	taxonomy5.x	taxonomy6.x	taxonomy7.x	taxonomy1.y	taxonomy2.y	taxonomy3.y	taxonomy4.y	taxonomy5.y	taxonomy6.y	taxonomy7.y
bac_ASV_12	bac_ASV_54	bac_ASV_12	3.66e-14	0.329951	Bacteria	Proteobacteria	Alphaproteobacteria	Acetobacterales	Acetobacteraceae	Komagataeibacter	maltaceti	Bacteria	Proteobacteria	Alphaproteobacteria	Acetobacterales	Acetobacteraceae	Acetobacter	pasteurianus
bac_ASV_24	yeast_ASV_48	bac_ASV_24	1.65e-10	0.280727	k__Fungi	p__Ascomycota	c__Saccharomycetes	o__Saccharomycetales	f__Saccharomycetaceae	g__Saccharomyces	s__cerevisiae	Bacteria	Proteobacteria	Alphaproteobacteria	Acetobacterales	Acetobacteraceae	Acetobacter	syzygii
bac_ASV_24	bac_ASV_41	bac_ASV_24	3.61e-11	0.290345	Bacteria	Firmicutes	Bacilli	Lactobacillales	Lactobacillaceae	Lactobacillus	harbinensis	Bacteria	Proteobacteria	Alphaproteobacteria	Acetobacterales	Acetobacteraceae	Acetobacter	syzygii
bac_ASV_25	yeast_ASV_32	bac_ASV_25	3.86e-07	0.224643	k__Fungi	p__Ascomycota	c__Saccharomycetes	o__Saccharomycetales	f__Saccharomycetaceae	g__Kazachstania	s__exigua	Bacteria	Proteobacteria	Alphaproteobacteria	Acetobacterales	Acetobacteraceae	Acetobacter	syzygii
bac_ASV_54	yeast_ASV_58	bac_ASV_54	9.66e-07	0.216992	k__Fungi	p__Ascomycota	c__Saccharomycetes	o__Saccharomycetales	f__Saccharomycetaceae	g__Kazachstania	s__humilis	Bacteria	Proteobacteria	Alphaproteobacteria	Acetobacterales	Acetobacteraceae	Komagataeibacter	maltaceti
bac_ASV_55	yeast_ASV_35	bac_ASV_55	0	0.375286	k__Fungi	p__Ascomycota	c__Saccharomycetes	o__Saccharomycetales	f__Saccharomycetaceae	g__Kazachstania	s__barnettii	Bacteria	Proteobacteria	Alphaproteobacteria	Acetobacterales	Acetobacteraceae	Acetobacter	malorum

## Sheet: TableS4_61_genomes
Genome_ID	Species	Source_category	Source_environment	Geography	Genbank_ref	RED_value	Completeness	Contam	Num_contigs	Total_length	Num_gene_clusters	Singleton_gene_clusters	GC_content	Experimental	Strain_diversity	Latitude	Longitude	Source	Genome_type	S500_ID
GCF_000379545v1_AcAce	Acetobacter aceti	Ferment beverage	vinegar	Netherlands	GCF_000379545.1	NA	99.8	0.63	3	3690768	2853	267	0.570594	N	N	52.3732	4.89066	NCBI	Isolate	NA
GCF_001580615v1_AcMal	Acetobacter malorum	Fruit	rotting apple	Belgium	GCF_001580615.1	NA	96.11	6.88	57	3833476	2712	643	0.566691	N	Y	50.5039	4.46994	NCBI	Isolate	NA
GCF_001580625v1_GlOxy	Gluconobacter oxydans	Fruit	dried fruit of Diospyros sp.	Belgium	GCF_001580625.1	NA	98.24	3.48	22	2857892	2456	60	0.610636	N	Y	50.5039	4.46994	NCBI	Isolate	NA
GCF_001580635v1_GlOxy	Gluconobacter oxydans	Ferment beverage	beer	Belgium	GCF_001580635.1	NA	97.87	2.87	86	2783397	2535	49	0.611149	N	Y	50.5039	4.46994	NCBI	Isolate	NA
GCF_001580695v1_AcMal	Acetobacter malorum	Other	Malus sp. Tree	Belgium	GCF_001580695.1	NA	96.51	4.46	176	3462895	2837	152	0.578294	N	Y	50.5039	4.46994	NCBI	Isolate	NA
GCF_001580705v1_GlOxy	Gluconobacter oxydans	Ferment beverage	beer	Belgium	GCF_001580705.1	NA	94.33	3.86	180	2819252	2493	77	0.610085	N	Y	50.5039	4.46994	NCBI	Isolate	NA
GCF_001580815v1_GlOxy	Gluconobacter oxydans	Ferment beverage	Ropy beer	Belgium	GCF_001580815.1	NA	98.29	3.08	171	2754796	2477	83	0.609173	N	Y	50.5039	4.46994	NCBI	Isolate	NA
GCF_001581035v1_AcMal	Acetobacter malorum	Ferment beverage	brewery	Belgium	GCF_001581035.1	NA	96.56	5.97	319	3641303	2933	270	0.573521	N	Y	50.5039	4.46994	NCBI	Isolate	NA
GCF_001581045v1_GlOxy	Gluconobacter oxydans	Fruit	Rakam fruit	Belgium	GCF_001581045.1	NA	98.96	2.11	56	2996121	2618	103	0.609659	N	Y	50.5039	4.46994	NCBI	Isolate	NA
GCF_001581085v1_AcMal	Acetobacter malorum	Ferment beverage	sour beer	Belgium	GCF_001581085.1	NA	90.38	4.24	654	3281501	2905	144	0.580301	N	Y	50.5039	4.46994	NCBI	Isolate	NA
GCF_002153475v1_AcOri	Acetobacter orientalis	Fruit fly	fly in kitchen	New York, USA	GCF_002153475.1	NA	93.79	2.59	91	2863029	2391	81	0.52424	N	Y	43.0479	-76.1475	NCBI	Isolate	NA
GCF_002153685v1_AcOri	Acetobacter orientalis	Fruit fly	fruit fly on compost	New York, USA	GCF_002153685.1	NA	89.86	2.35	179	2735672	2391	72	0.536709	N	Y	43.0479	-76.1475	NCBI	Isolate	NA
GCF_002153735v1_AcOri	Acetobacter orientalis	Fruit fly	fruit fly on raspberries	New York, USA	GCF_002153735.1	NA	89.04	2.46	82	2944807	2436	56	0.524217	N	Y	43.0479	-76.1475	NCBI	Isolate	NA
GCF_002153775v1_AcCib	Acetobacter cibinongensis	Fruit fly	fly from compost heap	New York, USA	GCF_002153775.1	NA	95.69	3.7	128	3225051	2688	173	0.543087	N	N	43.0479	-76.1475	NCBI	Isolate	NA
GCF_002409655v1_AcOri	Acetobacter orientalis	Other	mud	Luzhou, China	GCF_002409655.1	NA	93.59	3.29	31	2683312	2287	66	0.529123	N	Y	26.0743	119.297	NCBI	Isolate	NA
GCF_004302915v1_KoXyl	Komagataeibacter xylinus	Ferment beverage	kombucha	Italy	GCF_004302915.1	NA	99.87	0.76	101	3632033	2254	942	0.62796	N	N	41.8719	12.5674	NCBI	Isolate	NA
GCF_006539325v1_AcOrl	Acetobacter orleanensis	Ferment beverage	beer	Belgium	GCF_006539325.1	NA	95.67	3.15	78	2997537	2409	179	0.564526	N	N	50.5039	4.46994	NCBI	Isolate	NA
GCF_007989335v1_AcOri	Acetobacter orientalis	Other	canna flower	Bogor, Indonesia	GCF_007989335.1	NA	94.39	3.36	33	2908375	2438	66	0.523695	N	Y	-6.59712	106.795	NCBI	Isolate	NA
GCF_007991375v1_AcNit	Acetobacter nitrogenifigens	Ferment beverage	kombucha	India	GCF_007991375.1	NA	98.91	0.15	113	4241307	2607	1005	0.604611	N	N	20.5937	78.9629	NCBI	Isolate	NA
GCF_007991395v1_AcOen	Acetobacter oeni	Ferment beverage	spoiled red wine	Viseu Dao, Portugal	GCF_007991395.1	NA	95.38	3.14	143	4063472	2984	519	0.585126	N	N	40.3979	-8.1304	NCBI	Isolate	NA
GCF_011516735v1_AcFal	Acetobacter fallax	Ferment beverage	cider	United Kingdom	GCF_011516735.1	NA	93.01	4.03	163	4217005	3048	447	0.583378	N	N	55.3781	-3.43597	NCBI	Isolate	NA
GCF_011516875v1_AcLov	Acetobacter lovaniensis	Other	sewage	Belgium	GCF_011516875.1	NA	92.58	3.86	71	3469460	2814	271	0.576132	N	N	50.5039	4.46994	NCBI	Isolate	NA
GCF_011516935v1_AcFar	Acetobacter farinalis	Other	fermented starch	Thailand	GCF_011516935.1	NA	93.28	3.26	74	2946999	2359	160	0.591261	N	N	15.87	100.993	NCBI	Isolate	NA
GCF_014132135v1_AcPer	Acetobacter percisi	Fruit fly	Drosophila gut	Tokyo, Japan	GCF_014132135.1	NA	96.06	4.68	69	3352462	2700	186	0.581462	N	N	35.6895	139.692	NCBI	Isolate	NA
GCF_017377745v1_AcSur	Acetobacter suratthaniensis	Fruit	fruit	Surat Thani, Thailand	GCF_017377745.1	NA	90.02	2.89	60	3082112	2485	236	0.590168	N	N	9.13179	99.3336	NCBI	Isolate	NA
GCF_021284605_AcSic	Acetobacter sicerae	Fruit fly	fly body	Arizona, USA	GCF_021284605.1	NA	97.1	1.96	111	3718348	2870	304	0.576076	N	N	33.5386	-112.184	NCBI	Isolate	NA
GCF_022643725v1_AcPex	Acetobacter peroxydans	Other	bioreactor effluent	Wisconsin, USA	GCF_022643725.1	NA	91.55	2.69	29	2558675	2163	119	0.607192	N	N	44.3956	-89.8345	NCBI	Isolate	NA
GCF_024158385v1_AcOri	Acetobacter orientalis	Fruit	fig	Belgium	GCF_024158385.1	NA	92.13	2.57	8	2969719	2466	50	0.523752	N	Y	50.5039	4.46994	NCBI	Isolate	NA
GCF_024158465v1_GlOxy	Gluconobacter oxydans	Ferment beverage	lambic beer	Belgium	GCF_024158465.1	NA	95.61	3.49	149	3058005	2618	116	0.605349	N	Y	50.5039	4.46994	NCBI	Isolate	NA
GCF_024158475v1_AcOri	Acetobacter orientalis	Ferment beverage	lambic beer	Belgium	GCF_024158475.1	NA	92.21	3.96	40	3291238	2816	2	0.525059	N	Y	50.5039	4.46994	NCBI	Isolate	NA
GCF_024158505v1_AcOri	Acetobacter orientalis	Ferment beverage	lambic beer	Belgium	GCF_024158505.1	NA	92.17	3.96	37	3291177	2815	4	0.525045	N	Y	50.5039	4.46994	NCBI	Isolate	NA
GCF_030450005v1_GlOxy	Gluconobacter oxydans	Fruit	fruits	Wuxi, China	GCF_030450005.1	NA	97.02	2.73	6	2990259	2509	68	0.608718	N	Y	31.5819	120.298	NCBI	Isolate	NA
G11_1_AcOry	Acetobacter oryzifermentans	Sourdough	sourdough	Maryland, USA	original	NA	100	1	66	2923419	2525	71	0.52398	N	N	38.96	-77.13	This_study	Isolate	S_11
G275_1_AcTro	Acetobacter tropicalis	Sourdough	sourdough	North Carolina, USA	original	NA	100	0.5	70	2250622	2055	42	0.538053	N	N	35.98	-78.9	This_study	Isolate	S_275
G338_1_AcFab	Acetobacter fabarum	Sourdough	sourdough	Washington, USA	original	NA	100	0.5	28	4085983	3170	186	0.55332	N	N	47.58	-122.39	This_study	Isolate	S_338
G361_1_AcSen	Acetobacter senegalensis	Sourdough	sourdough	Nakhon Ratchasima, Thailand	original	NA	100	0	69	2517107	2269	5	0.57118	Y	N	14.95	102.02	This_study	Isolate	S_361
G13_1_AcSen	Acetobacter senegalensis	Sourdough	sourdough	Pennsylvania, USA	original	NA	100	0	35	2868179	2470	60	0.524965	N	N	40.66	-77.59	This_study	Isolate	S_13
G275_2_GlPot	Gluconobacter potus	Sourdough	sourdough	North Carolina, USA	original	NA	99.75	0	85	2960614	2660	7	0.524224	Y	Y	35.98	-78.9	This_study	Isolate	S_275
G364_1_GlOxy	Gluconobacter oxydans	Sourdough	sourdough	Victoria, Australia	original	NA	100	3.23	76	3305834	2689	63	0.574535	N	Y	-37.72	145.16	This_study	Isolate	S_364
G125_1_AcPas	Acetobacter pasteurianus	Sourdough	sourdough	California, USA	original	NA	93.53	0	13	3823218	3005	237	0.555157	N	N	34.03	-118.38	This_study	Isolate	S_125
G154_1_AcGha	Acetobacter ghanensis	Sourdough	sourdough	Arizona, USA	original	NA	99.75	0	24	3256344	2714	154	0.605584	Y	N	32.11	-110.79	This_study	Isolate	S_154
G199_1_AcOry	Acetobacter oryzifermentans	Sourdough	sourdough	North Carolina, USA	original	NA	100	0.75	24	2625792	2327	42	0.58424	N	N	35.98	-78.9	This_study	Isolate	S_199
G24_1_AcOry	Acetobacter oryzifermentans	Sourdough	sourdough	Michigan, USA	original	NA	100	0	33	3111579	2635	28	0.577884	Y	N	42.92	-85.9	This_study	Isolate	S_24
G272_1_AcMal	Acetobacter malorum	Sourdough	sourdough	Telemark, Norway	original	NA	100	0.5	17	3774405	3105	154	0.560521	Y	Y	59.56	9.27	This_study	Isolate	S_272
G35_1_AcMalA	Acetobacter malorum A	Sourdough	sourdough	North Carolina, USA	original	NA	100	0	19	3867379	2856	589	0.602803	N	Y	35.96	-78.94	This_study	Isolate	S_35
G398_1_AcOry	Acetobacter oryzifermentans	Sourdough	sourdough	Washington, USA	original	NA	100	0	68	3117665	2718	107	0.523038	N	N	47.71	-122.3	This_study	Isolate	S_398
G490_1_AcMalA	Acetobacter malorum A	Sourdough	sourdough	North Carolina, USA	original	NA	100	0.5	29	3264742	2708	109	0.576393	Y	Y	35.18	-83.39	This_study	Isolate	S_490
G497_1_AcPas	Acetobacter pasteurianus	Sourdough	sourdough	California, USA	original	NA	100	0.25	29	3045088	2622	78	0.530103	N	N	34.03	-118.38	This_study	Isolate	S_497
G507_1_AcMalA	Acetobacter malorum A	Sourdough	sourdough	Washington DC, USA	original	NA	100	0	18	3132409	2654	22	0.577276	Y	Y	38.92	-77.05	This_study	Isolate	S_507
G514_1_AcOri	Acetobacter orientalis	Sourdough	sourdough	Indiana, USA	original	NA	100	0	34	3100319	2559	70	0.525118	Y	Y	41.05	-85.17	This_study	Isolate	S_514
G517_1_Ac	Acetobacter sp.	Sourdough	sourdough	Vancouver, CA	original	0.99119	100	0	21	3243724	2627	127	0.559332	Y	N	49.27	-123.18	This_study	Isolate	S_517
G65_1_AcOrz	Acetobacter oryzoeni	Sourdough	sourdough	Colorado, USA	original	NA	99.5	0	98	3041014	2556	127	0.52859	N	N	38.9979	-105.551	This_study	Isolate	S_65
G97_1_AcFab	Acetobacter fabarum	Sourdough	sourdough	California, USA	original	NA	100	0.25	17	2570077	2258	36	0.585058	Y	N	33.78	-117.8	This_study	Isolate	S_97
SRR10454486_AcGha	Acetobacter ghanensis	Sourdough	sourdough	Washington, USA	original_MAG	NA	99.75	0	25	2569459	2292	38	0.570786	N	N	48.7	-119.44	This_study	MAG	S_130
SRR10454491_Ac	Acetobacter sp.	Sourdough	sourdough	Tasman, New Zealand	original_MAG	0.99688	100	0	9	3046114	2476	146	0.534046	N	N	-40.68	172.68	This_study	MAG	S_521
SRR10454494_AcSyz	Acetobacter syzygii	Sourdough	sourdough	New York, USA	original_MAG	NA	96.02	0	17	2288775	2007	80	0.562792	N	N	40.72	-73.95	This_study	MAG	S_475
SRR10454509_AcMal	Acetobacter malorum	Sourdough	sourdough	Virginia, USA	original_MAG	NA	100	0.75	13	3276628	2665	92	0.575559	N	Y	37.23	-80.41	This_study	MAG	S_328
SRR10454511_Ac	Acetobacter sp.	Sourdough	sourdough	California, USA	original_MAG	0.99667	100	0	23	2638157	2311	89	0.522592	N	N	34.03	-118.38	This_study	MAG	S_321
SRR10454513_AcOry	Acetobacter oryzifermentans	Sourdough	sourdough	Nevada, USA	original_MAG	NA	100	0	16	2653249	2394	2	0.523285	N	N	39.52	-119.79	This_study	MAG	S_247
SRR10454516_AcOki	Acetobacter okinawensis	Sourdough	sourdough	North Carolina, USA	original_MAG	NA	99.5	0	40	2692650	2229	166	0.581203	N	N	36	-78.92	This_study	MAG	S_238
SRR10454517_AcCer	Acetobacter cerevisiae	Sourdough	sourdough	California, USA	original_MAG	NA	100	0	21	3142535	2594	80	0.577278	N	N	38.46	-122.62	This_study	MAG	S_20

## Sheet: TableS5_ANI
	GCF_000379545v1_AcAce	GCF_001580615v1_AcMal	GCF_001580625v1_GlOxy	GCF_001580635v1_GlOxy	GCF_001580695v1_AcMal	GCF_001580705v1_GlOxy	GCF_001580815v1_GlOxy	GCF_001581035v1_AcMal	GCF_001581045v1_GlOxy	GCF_001581085v1_AcMal	GCF_002153475v1_AcOri	GCF_002153685v1_AcOri	GCF_002153735v1_AcOri	GCF_002153775v1_AcCib	GCF_002409655v1_AcOri	GCF_004302915v1_KoXyl	GCF_006539325v1_AcOrl	GCF_007989335v1_AcOri	GCF_007991375v1_AcNit	GCF_007991395v1_AcOen	GCF_011516735v1_AcFal	GCF_011516875v1_AcLov	GCF_011516935v1_AcFar	GCF_014132135v1_AcPer	GCF_017377745v1_AcSur	GCF_021284605_AcSic	GCF_022643725v1_AcPex	GCF_024158385v1_AcOri	GCF_024158465v1_GlOxy	GCF_024158475v1_AcOri	GCF_024158505v1_AcOri	GCF_030450005v1_AcOri	G11_1_AcOry	G125_1_AcPas	G13_1_AcSen	G154_1_AcGha	G199_1_AcOry	G24_1_AcOry	G272_1_AcMal	G275_1_AcTro	G275_2_GlPot	G338_1_AcFab	G35_1_AcMalA	G361_1_AcSen	G364_1_GlOxy	G398_1_AcOry	G490_1_AcMalA	G497_1_AcPas	G507_1_AcMalA
GCF_000379545v1_AcAce	1	0.742182	0.733258	0.748188	0.780143	0.747144	0.747126	0.751073	0.742201	0.753568	0.718651	0.721807	0.72166	0.728541	0.714564	0.750712	0.735711	0.719357	0.749896	0.760327	0.773493	0.756229	0.739958	0.743444	0.739972	0.8833	0.734552	0.723275	0.744028	0.738819	0.738821	0.746141	0.735707	0.724195	0.742581	0.726542	0.728129	0.735709	0.743926	0.746528	0.763354	0.730282	0.741009	0.747209	0.739612	0.733727	0.741836	0.736778	0.74125
GCF_001580615v1_AcMal	0.7377	1	0.723147	0.725011	0.958196	0.72567	0.724823	0.958347	0.723251	0.959046	0.753832	0.75296	0.754023	0.763139	0.751897	0.736615	0.842419	0.753864	0.727208	0.728083	0.729581	0.760073	0.827716	0.84889	0.750966	0.736032	0.749135	0.753854	0.725874	0.755078	0.755078	0.724952	0.753735	0.757039	0.78427	0.754349	0.751476	0.753522	0.960212	0.780599	0.724457	0.755963	0.904541	0.784092	0.724422	0.754256	0.903916	0.756492	0.904337
GCF_001580625v1_GlOxy	0.729077	0.721659	1	0.960939	0.723013	0.9576	0.96054	0.721923	0.961384	0.721445	0.705684	0.705991	0.706018	0.713037	0.703484	0.729107	0.718257	0.705594	0.725126	0.721087	0.723889	0.721267	0.720459	0.719692	0.723661	0.730316	0.722323	0.705289	0.962323	0.706495	0.70649	0.96202	0.712528	0.711536	0.722146	0.714229	0.709955	0.711229	0.721773	0.718382	0.946281	0.718033	0.721283	0.718711	0.963245	0.713349	0.722375	0.713884	0.721487
GCF_001580635v1_GlOxy	0.744386	0.723877	0.962086	1	0.739108	0.959818	0.975497	0.737974	0.958148	0.735809	0.707581	0.709654	0.710942	0.717043	0.70453	0.743639	0.721279	0.706063	0.728542	0.737058	0.741847	0.734581	0.727469	0.723337	0.725445	0.735293	0.723643	0.707039	0.996308	0.721838	0.721838	0.993832	0.723372	0.715693	0.722824	0.71602	0.7153	0.724436	0.725696	0.727582	0.942728	0.719351	0.725509	0.722181	0.959485	0.718424	0.727276	0.719107	0.72543
GCF_001580695v1_AcMal	0.776424	0.957491	0.72413	0.741471	1	0.751553	0.742662	0.957579	0.731378	0.95585	0.753893	0.755061	0.754011	0.766048	0.752053	0.750538	0.842583	0.753022	0.734921	0.750428	0.763616	0.77145	0.828682	0.848076	0.754289	0.747906	0.75082	0.753656	0.741354	0.764575	0.764575	0.743016	0.758593	0.757844	0.784284	0.753897	0.754673	0.759156	0.955695	0.787989	0.752706	0.757587	0.903938	0.788679	0.732607	0.757226	0.902808	0.763994	0.903765
GCF_001580705v1_GlOxy	0.74794	0.726009	0.958042	0.958317	0.752913	1	0.962283	0.769049	0.957648	0.752567	0.709293	0.712296	0.721536	0.718351	0.705866	0.744553	0.723403	0.708519	0.728861	0.738285	0.748722	0.741015	0.731315	0.728531	0.73179	0.739033	0.725376	0.707365	0.959892	0.7264	0.726411	0.960065	0.732675	0.717683	0.725024	0.719103	0.717829	0.729797	0.729081	0.731524	0.941756	0.725252	0.731472	0.725985	0.956339	0.722277	0.730027	0.725786	0.731474
GCF_001580815v1_GlOxy	0.741834	0.725937	0.961661	0.975278	0.739143	0.963879	1	0.744688	0.962286	0.735973	0.710183	0.714396	0.716447	0.715405	0.707446	0.738665	0.722134	0.708093	0.728497	0.736647	0.746341	0.733259	0.731507	0.724698	0.730713	0.734294	0.727082	0.70836	0.97561	0.726171	0.726169	0.976367	0.725551	0.721959	0.72344	0.715524	0.715837	0.723638	0.728035	0.732347	0.944553	0.718715	0.731588	0.725025	0.961241	0.720338	0.728322	0.721481	0.731352
GCF_001581035v1_AcMal	0.751756	0.957668	0.725419	0.741039	0.957846	0.76919	0.74336	1	0.729311	0.964141	0.754377	0.754933	0.753941	0.772351	0.751891	0.743731	0.842188	0.754044	0.728138	0.741792	0.74798	0.765458	0.828539	0.848683	0.754	0.741787	0.750518	0.75389	0.74805	0.76177	0.761741	0.741249	0.761876	0.756513	0.787609	0.753789	0.763715	0.76659	0.956261	0.789194	0.740368	0.756502	0.904857	0.785842	0.732833	0.767284	0.904432	0.765858	0.905044
GCF_001581045v1_GlOxy	0.739917	0.721766	0.960984	0.957546	0.729469	0.957214	0.96123	0.726712	1	0.726494	0.707132	0.710703	0.708941	0.712781	0.703566	0.733467	0.720533	0.706794	0.725849	0.729122	0.734873	0.726557	0.725709	0.723841	0.723522	0.734663	0.722489	0.70561	0.958645	0.707696	0.707696	0.95897	0.719349	0.715812	0.72258	0.713173	0.712676	0.719899	0.725294	0.722408	0.942533	0.717187	0.725204	0.720736	0.960634	0.716508	0.728783	0.727634	0.727162
GCF_001581085v1_AcMal	0.75206	0.957623	0.726948	0.739736	0.956168	0.756227	0.736481	0.963347	0.732183	1	0.755809	0.755767	0.757711	0.765965	0.753881	0.751448	0.842697	0.756487	0.730593	0.745374	0.750293	0.769537	0.82945	0.849541	0.753635	0.741716	0.750662	0.75609	0.738538	0.764655	0.764654	0.74238	0.761919	0.758966	0.784327	0.755204	0.760337	0.76241	0.955629	0.797545	0.738985	0.757617	0.905675	0.797751	0.736702	0.761965	0.903632	0.766299	0.905661
GCF_002153475v1_AcOri	0.716527	0.753689	0.708503	0.709097	0.753211	0.708653	0.70867	0.754314	0.709392	0.755599	1	0.978997	0.978097	0.775601	0.979504	0.719798	0.752254	0.978464	0.715374	0.714157	0.716255	0.747272	0.750343	0.753283	0.736719	0.713346	0.731638	0.977412	0.710734	0.977079	0.977033	0.708483	0.744563	0.744444	0.763342	0.740531	0.74388	0.745559	0.75451	0.763852	0.709167	0.743603	0.753159	0.763354	0.709516	0.745737	0.753604	0.745396	0.753257
GCF_002153685v1_AcOri	0.719862	0.753799	0.710323	0.712122	0.754595	0.714848	0.716199	0.755308	0.714659	0.755845	0.980027	1	0.979433	0.777815	0.980095	0.723787	0.754706	0.979287	0.715181	0.718857	0.717759	0.75139	0.75241	0.753972	0.744344	0.718698	0.732452	0.979713	0.713735	0.97925	0.97924	0.713165	0.748695	0.746927	0.766267	0.743115	0.748576	0.749603	0.754926	0.764696	0.713698	0.746494	0.756421	0.764644	0.713898	0.749461	0.756855	0.748642	0.756774
GCF_002153735v1_AcOri	0.717635	0.754069	0.7081	0.710566	0.753292	0.717069	0.714151	0.754297	0.710965	0.756824	0.978048	0.978096	1	0.777281	0.978298	0.721039	0.752676	0.978655	0.713901	0.712699	0.715343	0.752297	0.749315	0.753508	0.748347	0.716381	0.732959	0.978082	0.712568	0.978028	0.978019	0.713369	0.747717	0.744565	0.763424	0.743342	0.746878	0.747464	0.754247	0.764527	0.708694	0.745788	0.755726	0.763081	0.710712	0.748213	0.754539	0.747074	0.756034
GCF_002153775v1_AcCib	0.728307	0.763383	0.714094	0.716784	0.765689	0.716289	0.716252	0.771113	0.714901	0.765463	0.775794	0.77816	0.777072	1	0.77364	0.724888	0.762212	0.775714	0.718928	0.721204	0.723265	0.749799	0.761483	0.765284	0.743426	0.728888	0.739345	0.776445	0.716081	0.776635	0.776636	0.715354	0.747878	0.745892	0.778911	0.7469	0.753803	0.755365	0.764064	0.773222	0.716384	0.746242	0.762099	0.77281	0.715626	0.75591	0.763563	0.750687	0.762326
GCF_002409655v1_AcOri	0.713842	0.75258	0.703966	0.703637	0.75235	0.704759	0.704173	0.752108	0.703782	0.753864	0.979183	0.979665	0.978677	0.772763	1	0.718551	0.751638	0.978806	0.70873	0.70913	0.710962	0.746563	0.74876	0.751355	0.736203	0.712554	0.732495	0.978762	0.704212	0.97922	0.979218	0.703951	0.744994	0.745508	0.761699	0.742304	0.744419	0.744139	0.751824	0.762595	0.702997	0.743457	0.751366	0.761464	0.704247	0.744648	0.751256	0.745347	0.751953
GCF_004302915v1_KoXyl	0.749287	0.736329	0.729583	0.743374	0.749964	0.742296	0.736876	0.74141	0.736932	0.746645	0.718742	0.718893	0.718668	0.723946	0.718828	1	0.731333	0.719041	0.737043	0.747352	0.751736	0.751214	0.739244	0.746828	0.738908	0.744337	0.738494	0.725692	0.740114	0.727702	0.727686	0.733772	0.736946	0.725358	0.736592	0.730019	0.723706	0.730305	0.740545	0.742984	0.744552	0.732457	0.737132	0.743755	0.736993	0.727271	0.738091	0.732135	0.736862
GCF_006539325v1_AcOrl	0.73206	0.842574	0.722342	0.724263	0.843458	0.724292	0.723899	0.843571	0.724685	0.844181	0.752554	0.753406	0.75278	0.762576	0.750727	0.732951	1	0.752413	0.725691	0.726563	0.728314	0.758136	0.816059	0.840641	0.750419	0.732516	0.748863	0.752326	0.726291	0.755247	0.755247	0.7251	0.754893	0.752966	0.777774	0.752827	0.752308	0.75654	0.843097	0.778184	0.724713	0.75484	0.842129	0.778825	0.724342	0.754127	0.842435	0.754166	0.843035
GCF_007989335v1_AcOri	0.716279	0.753518	0.707266	0.706783	0.753549	0.70642	0.706322	0.754203	0.708114	0.755371	0.979464	0.979295	0.979664	0.774728	0.979136	0.720425	0.752935	1	0.712039	0.713197	0.713781	0.744639	0.748506	0.752745	0.737839	0.715747	0.732853	0.978916	0.708577	0.97915	0.979146	0.706867	0.745193	0.745423	0.762755	0.742229	0.744894	0.745898	0.755778	0.762708	0.707543	0.743633	0.753699	0.762449	0.708291	0.746975	0.75381	0.745546	0.753992
GCF_007991375v1_AcNit	0.748779	0.727844	0.726776	0.728391	0.73382	0.729877	0.727783	0.727877	0.729107	0.730376	0.715211	0.714957	0.715198	0.718787	0.710494	0.737027	0.727182	0.712513	1	0.739994	0.744055	0.731413	0.729842	0.727842	0.728547	0.745995	0.730219	0.715343	0.728671	0.715369	0.715372	0.72742	0.718529	0.716198	0.72473	0.720458	0.714937	0.717217	0.728015	0.726077	0.732306	0.722547	0.729307	0.726454	0.728367	0.716881	0.728605	0.718395	0.729175
GCF_007991395v1_AcOen	0.756728	0.727451	0.723428	0.736631	0.74744	0.734539	0.734137	0.736669	0.734411	0.744468	0.713973	0.715734	0.71483	0.721591	0.709941	0.745999	0.728297	0.712968	0.741995	1	0.803608	0.750242	0.730388	0.734231	0.727773	0.749492	0.723853	0.717926	0.737137	0.72933	0.72936	0.733122	0.728462	0.719495	0.729981	0.717927	0.718443	0.724803	0.72792	0.74412	0.76775	0.721933	0.728072	0.733005	0.73309	0.723032	0.729188	0.729237	0.728006
GCF_011516735v1_AcFal	0.76991	0.731386	0.724951	0.742198	0.763664	0.748367	0.745154	0.747299	0.738117	0.748838	0.717349	0.718639	0.717281	0.724803	0.712584	0.754017	0.73029	0.715342	0.745369	0.805225	1	0.757217	0.732841	0.734442	0.731076	0.752222	0.728859	0.718599	0.742306	0.739134	0.739346	0.73915	0.733915	0.721016	0.735547	0.721547	0.72717	0.73156	0.733695	0.744512	0.762625	0.723862	0.735483	0.740075	0.733563	0.730568	0.73793	0.743607	0.736328
GCF_011516875v1_AcLov	0.753307	0.759753	0.721375	0.734857	0.771403	0.736136	0.735186	0.763613	0.728377	0.768543	0.745697	0.749306	0.752742	0.750447	0.746645	0.75451	0.758033	0.743512	0.733266	0.750371	0.751669	1	0.759429	0.76319	0.76949	0.741258	0.760906	0.749217	0.733678	0.758945	0.758945	0.729565	0.762644	0.761891	0.757192	0.832817	0.759616	0.761903	0.760734	0.761537	0.753476	0.937274	0.758627	0.765115	0.729715	0.759955	0.75917	0.764251	0.758826
GCF_011516935v1_AcFar	0.739547	0.827619	0.725127	0.728496	0.830169	0.729115	0.730303	0.82875	0.731329	0.829849	0.750666	0.751358	0.74979	0.762097	0.748098	0.740622	0.815571	0.749611	0.731379	0.732574	0.732996	0.760231	1	0.820891	0.756005	0.739823	0.753785	0.749925	0.731369	0.751882	0.751884	0.725914	0.754418	0.755546	0.780771	0.752758	0.750989	0.752609	0.828041	0.780491	0.729299	0.7554	0.827988	0.781232	0.730035	0.751734	0.828296	0.756331	0.828216
GCF_014132135v1_AcPer	0.739626	0.849477	0.723387	0.723537	0.849558	0.728786	0.725746	0.849688	0.724871	0.8508	0.752531	0.752804	0.753194	0.763195	0.749752	0.747082	0.839789	0.751883	0.729172	0.732523	0.73324	0.762287	0.821007	1	0.751853	0.737978	0.749883	0.752774	0.726685	0.75375	0.753731	0.723295	0.752511	0.752042	0.778498	0.754237	0.749515	0.751214	0.849226	0.779726	0.730962	0.755559	0.849217	0.779533	0.724456	0.749477	0.84848	0.753405	0.849228
GCF_017377745v1_AcSur	0.736383	0.751084	0.723667	0.725883	0.753668	0.729375	0.729244	0.753271	0.725224	0.752114	0.737241	0.746976	0.749423	0.744513	0.73499	0.74008	0.75064	0.736613	0.728108	0.727497	0.72966	0.769912	0.75385	0.752036	1	0.733367	0.848667	0.736732	0.727365	0.739914	0.739922	0.727261	0.750515	0.751352	0.750274	0.756507	0.749155	0.751537	0.751426	0.753503	0.726318	0.766363	0.755929	0.749889	0.726666	0.751125	0.75364	0.753106	0.756192
GCF_021284605_AcSic	0.882786	0.73695	0.731455	0.732129	0.748057	0.734878	0.730585	0.740188	0.734087	0.740219	0.714162	0.716251	0.716084	0.727118	0.711926	0.74406	0.733052	0.714261	0.746124	0.749269	0.750014	0.738005	0.737941	0.73781	0.734405	1	0.734365	0.716088	0.73422	0.718249	0.718245	0.732833	0.728798	0.72241	0.746307	0.726119	0.723125	0.723864	0.737068	0.738375	0.740552	0.727024	0.738308	0.743422	0.73425	0.725342	0.739508	0.72934	0.738319
GCF_022643725v1_AcPex	0.732953	0.748812	0.721933	0.722358	0.750074	0.72347	0.722818	0.750893	0.722175	0.749536	0.732819	0.73316	0.732685	0.738486	0.732232	0.737847	0.749687	0.732516	0.730135	0.723547	0.727237	0.761966	0.753499	0.748641	0.848713	0.734098	1	0.732333	0.722232	0.733077	0.733183	0.723064	0.745272	0.748223	0.747487	0.755105	0.745364	0.745955	0.749612	0.748259	0.722339	0.760174	0.748237	0.747404	0.721973	0.7457	0.74789	0.747806	0.749007
GCF_024158385v1_AcOri	0.71816	0.754443	0.706162	0.705525	0.754812	0.705963	0.705371	0.754073	0.705917	0.756824	0.978011	0.979373	0.978156	0.775079	0.97917	0.725947	0.752631	0.978105	0.713325	0.714824	0.712978	0.74723	0.750455	0.753794	0.736833	0.716212	0.732049	1	0.705377	0.976492	0.976455	0.705074	0.746427	0.745766	0.764014	0.741336	0.746359	0.746485	0.756221	0.763316	0.707736	0.743441	0.754137	0.763862	0.70614	0.74687	0.753917	0.745456	0.754213
GCF_024158465v1_GlOxy	0.74494	0.725617	0.962343	0.994255	0.73965	0.959998	0.974764	0.744759	0.958914	0.734944	0.708575	0.712555	0.714629	0.716709	0.704201	0.744017	0.724089	0.708699	0.730933	0.739854	0.743264	0.736095	0.729548	0.725594	0.729077	0.738247	0.724223	0.707529	1	0.71976	0.719602	0.992362	0.725769	0.716204	0.724357	0.715412	0.715241	0.723405	0.730337	0.729072	0.943105	0.718695	0.727225	0.723544	0.95846	0.722901	0.729297	0.724779	0.727997
GCF_024158475v1_AcOri	0.732291	0.755159	0.708111	0.722193	0.760978	0.72534	0.72352	0.76068	0.70897	0.763069	0.976151	0.977285	0.976219	0.775352	0.978615	0.730267	0.753966	0.97682	0.714976	0.728926	0.734451	0.757744	0.751088	0.754935	0.739681	0.717479	0.733097	0.975135	0.718543	1	0.999991	0.724777	0.753879	0.747449	0.767392	0.742253	0.748908	0.752529	0.758079	0.768799	0.72837	0.744956	0.755528	0.765461	0.714747	0.749537	0.754338	0.749936	0.755235
GCF_024158505v1_AcOri	0.732704	0.755024	0.706495	0.720163	0.761065	0.721985	0.72035	0.76041	0.707692	0.762184	0.976334	0.977792	0.976389	0.775366	0.978351	0.729714	0.754324	0.976958	0.714919	0.729763	0.735162	0.758237	0.751479	0.755216	0.73924	0.718221	0.732716	0.975309	0.716632	0.999991	1	0.721473	0.754329	0.747857	0.767051	0.742734	0.749935	0.752644	0.758124	0.768446	0.726636	0.745272	0.755162	0.76544	0.713702	0.750046	0.754326	0.749771	0.754999
GCF_030450005v1_AcOri	0.756411	0.731817	0.961545	0.991032	0.749987	0.960889	0.975807	0.749132	0.958146	0.751465	0.711732	0.718739	0.726199	0.720294	0.70414	0.74839	0.730399	0.714561	0.733034	0.748607	0.750042	0.742758	0.73202	0.732564	0.738372	0.74601	0.725956	0.711717	0.992288	0.736536	0.736536	1	0.737669	0.711505	0.730502	0.714728	0.724654	0.733944	0.736452	0.74295	0.943619	0.724531	0.727868	0.733766	0.959301	0.727462	0.73335	0.72504	0.728053
G11_1_AcOry	0.733278	0.754375	0.715903	0.721712	0.759373	0.72555	0.723973	0.759334	0.722888	0.75922	0.745821	0.748177	0.748127	0.747145	0.743937	0.737418	0.753557	0.745791	0.71913	0.727854	0.732018	0.763133	0.75477	0.754088	0.750736	0.729828	0.745982	0.745745	0.72515	0.75289	0.75293	0.721218	1	0.906806	0.756199	0.758355	0.984877	0.983259	0.754755	0.761775	0.721824	0.761296	0.753042	0.757801	0.723247	0.984788	0.753345	0.904664	0.753803
G125_1_AcPas	0.723494	0.755587	0.713555	0.715479	0.756659	0.7146	0.717755	0.755631	0.716528	0.757523	0.745116	0.745842	0.744102	0.745329	0.745057	0.725293	0.752378	0.745572	0.714542	0.71903	0.718485	0.761486	0.754519	0.753537	0.751636	0.723544	0.749998	0.745743	0.716668	0.747843	0.747763	0.713252	0.907737	1	0.756626	0.761778	0.908115	0.907563	0.755149	0.754503	0.711727	0.762963	0.756317	0.756006	0.715495	0.906949	0.754638	0.995609	0.756216
G13_1_AcSen	0.737724	0.782606	0.722748	0.722173	0.78327	0.723429	0.722728	0.785788	0.723852	0.782507	0.763159	0.764992	0.763217	0.778439	0.761729	0.736378	0.777	0.763337	0.723857	0.73017	0.732515	0.75939	0.780347	0.778848	0.750469	0.744389	0.748488	0.763952	0.723352	0.767348	0.767297	0.722275	0.75649	0.756097	1	0.753685	0.765949	0.767659	0.78408	0.90573	0.726905	0.755446	0.781306	0.974728	0.724363	0.768724	0.78953	0.762607	0.781205
G154_1_AcGha	0.725865	0.752645	0.716241	0.7166	0.753323	0.718945	0.716	0.753055	0.716593	0.754125	0.741412	0.742173	0.74221	0.745397	0.74071	0.732064	0.752483	0.741697	0.719112	0.720404	0.720687	0.833684	0.752747	0.753562	0.756862	0.726319	0.755177	0.741381	0.717424	0.74155	0.74155	0.716623	0.758336	0.761489	0.75381	1	0.758569	0.758735	0.752865	0.75295	0.716398	0.837034	0.75497	0.753908	0.717061	0.758356	0.755009	0.760895	0.754949
G199_1_AcOry	0.725939	0.752024	0.712312	0.71484	0.756156	0.715388	0.716029	0.76093	0.716465	0.757101	0.744933	0.746624	0.746348	0.755312	0.743685	0.723604	0.753069	0.745066	0.715628	0.718153	0.724049	0.760461	0.750798	0.75184	0.751194	0.723428	0.746947	0.74597	0.715581	0.74896	0.748935	0.71639	0.986642	0.907822	0.767056	0.75954	1	0.987972	0.754104	0.758059	0.715018	0.761537	0.753176	0.756726	0.716213	0.987964	0.755532	0.904949	0.753959
G24_1_AcOry	0.732432	0.753133	0.714759	0.722883	0.756803	0.725513	0.722227	0.762606	0.721769	0.75812	0.746007	0.748294	0.747466	0.755913	0.744371	0.732593	0.75374	0.746656	0.719293	0.725957	0.728729	0.762453	0.752049	0.752532	0.751511	0.725582	0.745825	0.746132	0.722381	0.752835	0.752875	0.722188	0.984686	0.907195	0.767306	0.758141	0.987874	1	0.753709	0.763599	0.725743	0.761008	0.754038	0.757379	0.718531	0.985458	0.755026	0.90568	0.755364
G272_1_AcMal	0.739734	0.959884	0.723434	0.725432	0.956974	0.72944	0.727027	0.956965	0.726168	0.957899	0.754098	0.754035	0.754192	0.763907	0.751614	0.741307	0.843373	0.754457	0.72762	0.727628	0.7321	0.760937	0.828225	0.849021	0.751346	0.735856	0.750392	0.754796	0.730577	0.757891	0.757891	0.728329	0.755126	0.75539	0.785082	0.754021	0.755005	0.754531	1	0.784757	0.728661	0.754812	0.904971	0.785557	0.726648	0.755569	0.903648	0.757238	0.904862
G275_1_AcTro	0.741613	0.779522	0.71858	0.726487	0.787346	0.732501	0.729994	0.786564	0.724777	0.795185	0.763388	0.764573	0.763707	0.77314	0.762154	0.742221	0.775848	0.762713	0.726593	0.744696	0.74339	0.762482	0.777893	0.779955	0.752807	0.737268	0.747271	0.763568	0.728761	0.769819	0.76982	0.728077	0.761647	0.755699	0.903922	0.754155	0.757002	0.764354	0.783127	1	0.734472	0.75617	0.779442	0.908996	0.730652	0.760162	0.780049	0.763921	0.779963
G275_2_GlPot	0.762279	0.725385	0.945895	0.94223	0.747592	0.941444	0.943472	0.735661	0.941368	0.735227	0.708984	0.712532	0.710276	0.715137	0.70575	0.744947	0.722649	0.707837	0.732722	0.767492	0.762382	0.75232	0.726176	0.730052	0.728681	0.740124	0.723961	0.709371	0.943188	0.732135	0.732137	0.944012	0.722809	0.712039	0.726451	0.714971	0.714367	0.728674	0.728008	0.733622	1	0.71828	0.722896	0.725832	0.942874	0.720931	0.728055	0.730748	0.724265
G338_1_AcFab	0.728942	0.75532	0.718014	0.718326	0.756309	0.721176	0.718838	0.75509	0.718844	0.756479	0.743311	0.746674	0.74597	0.74645	0.74356	0.732084	0.755205	0.742712	0.721313	0.71986	0.721335	0.938154	0.75572	0.755309	0.766453	0.726518	0.760276	0.743618	0.718993	0.744522	0.744522	0.719539	0.760856	0.762249	0.754261	0.836445	0.760848	0.760594	0.755213	0.754802	0.719606	1	0.755272	0.754876	0.719273	0.759705	0.756015	0.762703	0.755341
G35_1_AcMalA	0.738907	0.905011	0.723881	0.726903	0.904488	0.732683	0.73168	0.905469	0.726515	0.906946	0.752762	0.75456	0.753952	0.761078	0.750437	0.737816	0.841846	0.752261	0.728709	0.728957	0.733724	0.758627	0.827253	0.848396	0.75452	0.736417	0.748527	0.752436	0.731025	0.754942	0.754944	0.726061	0.751932	0.756889	0.782158	0.754503	0.751946	0.754437	0.905002	0.780899	0.726529	0.755991	1	0.783352	0.726995	0.754843	0.97182	0.757	0.997974
G361_1_AcSen	0.743291	0.784251	0.721244	0.72322	0.788691	0.728918	0.72563	0.786322	0.72398	0.798037	0.762678	0.763377	0.762543	0.772387	0.761474	0.748057	0.777167	0.763084	0.728384	0.734843	0.741817	0.766834	0.780655	0.780377	0.750747	0.742116	0.74816	0.763883	0.724819	0.767375	0.767376	0.723511	0.761106	0.756025	0.974273	0.75423	0.758074	0.759258	0.785051	0.909746	0.728611	0.757202	0.783605	1	0.723683	0.759693	0.783638	0.763173	0.783517
G364_1_GlOxy	0.736589	0.724508	0.961777	0.95722	0.733234	0.954671	0.958595	0.730743	0.96018	0.735148	0.708128	0.712346	0.716018	0.715263	0.704472	0.736352	0.722744	0.70869	0.730471	0.734982	0.729237	0.730536	0.725924	0.723694	0.728053	0.736703	0.723046	0.706948	0.956855	0.716504	0.716506	0.957763	0.723774	0.715204	0.724677	0.714902	0.716271	0.719904	0.726889	0.72766	0.942108	0.719505	0.727309	0.725405	1	0.719792	0.727799	0.718462	0.727178
G398_1_AcOry	0.732424	0.755044	0.713761	0.719273	0.755948	0.718441	0.72016	0.764401	0.71833	0.760091	0.74701	0.748065	0.747864	0.758123	0.744211	0.728341	0.753819	0.747569	0.717962	0.725684	0.727996	0.760406	0.752007	0.751757	0.751469	0.725138	0.745751	0.746657	0.722437	0.749865	0.749865	0.715807	0.985055	0.905378	0.772877	0.759236	0.987193	0.985328	0.756094	0.762438	0.717442	0.76026	0.7555	0.759307	0.717684	1	0.755667	0.904166	0.756611
G490_1_AcMalA	0.738682	0.903888	0.722236	0.726539	0.903921	0.726843	0.726522	0.904222	0.730307	0.904706	0.752119	0.755715	0.753013	0.762454	0.750363	0.740738	0.841755	0.752355	0.728108	0.729779	0.73601	0.759939	0.828368	0.848003	0.75436	0.737735	0.748392	0.751864	0.728467	0.75317	0.753128	0.725563	0.751572	0.754822	0.790227	0.754849	0.753604	0.754811	0.903128	0.780718	0.728836	0.756341	0.971257	0.783077	0.725756	0.753641	1	0.757531	0.971098
G497_1_AcPas	0.738618	0.756043	0.718468	0.720213	0.76199	0.724587	0.719626	0.762808	0.731745	0.762926	0.745951	0.747361	0.745477	0.749454	0.744977	0.735293	0.754226	0.74591	0.718189	0.729638	0.740901	0.765114	0.755733	0.754218	0.75245	0.730548	0.748984	0.746463	0.72326	0.752349	0.752349	0.718823	0.904911	0.994297	0.764754	0.762272	0.904397	0.90423	0.75821	0.764205	0.731038	0.764386	0.757926	0.762075	0.718867	0.903767	0.75823	1	0.758534
G507_1_AcMalA	0.740188	0.904835	0.721938	0.724924	0.905127	0.730195	0.730138	0.906155	0.726821	0.907458	0.753322	0.755297	0.75417	0.762918	0.751063	0.737741	0.843891	0.753584	0.728036	0.728137	0.734813	0.759799	0.828515	0.84927	0.755486	0.738003	0.749443	0.752848	0.729994	0.755295	0.755295	0.724589	0.753553	0.757163	0.782482	0.757015	0.754277	0.756234	0.904923	0.781955	0.72696	0.756649	0.998668	0.784169	0.725554	0.756569	0.971918	0.758856	1
G514_1_AcOri	0.722557	0.757328	0.712296	0.719153	0.760644	0.720499	0.716364	0.757111	0.713228	0.760788	0.977073	0.97883	0.977655	0.775187	0.978641	0.72385	0.753303	0.978225	0.713567	0.721822	0.721246	0.754171	0.752677	0.754102	0.744689	0.718427	0.734663	0.979163	0.71988	0.976772	0.976741	0.719931	0.749947	0.746966	0.765146	0.742436	0.746457	0.74998	0.757427	0.766068	0.716369	0.745563	0.755112	0.766948	0.715989	0.748577	0.756149	0.748362	0.755083
G517_1_Ac	0.734936	0.846164	0.719197	0.720867	0.84687	0.720835	0.720973	0.846509	0.724079	0.849005	0.749934	0.751016	0.75067	0.759846	0.748588	0.728746	0.822851	0.749854	0.721434	0.730606	0.729737	0.753479	0.82432	0.827767	0.747665	0.730885	0.744811	0.749596	0.721398	0.751753	0.751753	0.721342	0.75006	0.752687	0.773569	0.749244	0.748083	0.750199	0.845658	0.776845	0.728209	0.75184	0.845689	0.777052	0.721794	0.749208	0.845	0.753086	0.845713
G65_1_AcOrz	0.737699	0.757105	0.718547	0.732718	0.766999	0.738015	0.734962	0.770977	0.726865	0.767194	0.747059	0.748161	0.747626	0.75486	0.745654	0.739488	0.757158	0.746342	0.718851	0.735984	0.741809	0.768454	0.755988	0.75707	0.755217	0.72729	0.749333	0.747006	0.738629	0.756937	0.756938	0.731583	0.904656	0.936398	0.765885	0.761753	0.900963	0.90133	0.760674	0.766736	0.731313	0.763096	0.758893	0.770053	0.72792	0.900744	0.758343	0.930485	0.758836
G97_1_AcFab	0.728507	0.755003	0.718727	0.718682	0.755823	0.72054	0.71745	0.754864	0.71811	0.75652	0.742819	0.744453	0.743056	0.746965	0.742613	0.733181	0.753998	0.742446	0.720354	0.71847	0.720077	0.938	0.756234	0.756193	0.762858	0.727626	0.759273	0.743236	0.718636	0.743364	0.743364	0.717923	0.759374	0.76263	0.755657	0.836597	0.759228	0.759257	0.7552	0.75465	0.718138	0.984036	0.756406	0.756572	0.71746	0.759112	0.755414	0.762175	0.75647
SRR10454486_AcGha	0.727476	0.753444	0.715508	0.716951	0.755256	0.719922	0.717386	0.755321	0.715428	0.755674	0.741491	0.741817	0.741763	0.745866	0.740563	0.732766	0.752484	0.740795	0.72044	0.721176	0.722801	0.833419	0.753088	0.754063	0.757735	0.72735	0.754778	0.741443	0.718591	0.742925	0.742925	0.716907	0.758764	0.761653	0.753195	0.999808	0.758223	0.759284	0.754657	0.753911	0.718843	0.836545	0.755893	0.75392	0.719598	0.75844	0.755769	0.76181	0.755797
SRR10454491_Ac	0.722576	0.761234	0.712129	0.712866	0.761151	0.716068	0.711973	0.761877	0.712715	0.762628	0.772822	0.773791	0.771972	0.909973	0.770441	0.719213	0.759422	0.773625	0.714207	0.714803	0.716732	0.74579	0.757609	0.764506	0.739853	0.722273	0.738585	0.772209	0.715025	0.773272	0.773249	0.717485	0.743789	0.744599	0.769662	0.743761	0.742616	0.745605	0.76276	0.767937	0.715048	0.744049	0.759549	0.768277	0.711908	0.744019	0.759556	0.744568	0.760113
SRR10454494_AcSyz	0.720186	0.750258	0.712781	0.712342	0.75067	0.715939	0.711951	0.749206	0.713283	0.752166	0.740719	0.741295	0.742049	0.7438	0.740647	0.723115	0.748194	0.741134	0.715481	0.716351	0.716028	0.826611	0.749466	0.750069	0.754936	0.720602	0.75113	0.740669	0.71214	0.741559	0.74156	0.712415	0.756987	0.759454	0.749376	0.830474	0.75652	0.756785	0.749645	0.749113	0.714589	0.829053	0.749623	0.749536	0.712671	0.757116	0.749624	0.758422	0.749717
SRR10454509_AcMal	0.737066	0.959786	0.720842	0.720514	0.957185	0.729369	0.724295	0.958317	0.720876	0.957164	0.752289	0.752696	0.751945	0.763432	0.751517	0.736221	0.842154	0.75194	0.726262	0.728049	0.731014	0.76248	0.826746	0.848168	0.751139	0.736398	0.749137	0.75262	0.727858	0.755385	0.755385	0.72614	0.752843	0.75652	0.783038	0.754792	0.752848	0.752614	0.958835	0.780863	0.724619	0.756273	0.903666	0.782397	0.721027	0.754276	0.903494	0.756113	0.903635
SRR10454511_Ac	0.722311	0.750816	0.710864	0.710356	0.750627	0.711992	0.710812	0.750546	0.711047	0.752531	0.743797	0.744032	0.743262	0.742514	0.743363	0.721662	0.74805	0.74345	0.712968	0.716007	0.71669	0.756926	0.748066	0.749708	0.747643	0.722149	0.745245	0.743534	0.710765	0.745656	0.745655	0.710612	0.905212	0.916846	0.751874	0.758217	0.904107	0.9043	0.750334	0.752022	0.711059	0.75921	0.748756	0.751965	0.71063	0.903904	0.749503	0.914203	0.748695
SRR10454513_AcOry	0.721517	0.750912	0.710562	0.712027	0.751182	0.71155	0.711555	0.751265	0.711256	0.752527	0.743861	0.744779	0.744888	0.742887	0.743587	0.72137	0.749819	0.744093	0.71485	0.715916	0.714963	0.758128	0.74849	0.74831	0.747889	0.722656	0.744107	0.744283	0.712179	0.745784	0.745864	0.711406	0.987813	0.906857	0.752238	0.757294	0.989437	0.999988	0.750168	0.751657	0.712063	0.7588	0.749816	0.751831	0.710662	0.988073	0.749906	0.904467	0.750115
SRR10454516_AcOki	0.726275	0.754378	0.716009	0.717687	0.755168	0.718777	0.71767	0.753768	0.717185	0.754251	0.740486	0.74437	0.742473	0.744644	0.740224	0.732888	0.751854	0.739775	0.721545	0.720221	0.720992	0.841354	0.753268	0.753418	0.761234	0.725304	0.757984	0.741072	0.718182	0.741505	0.741493	0.717461	0.754124	0.758746	0.752135	0.827038	0.754264	0.754078	0.753324	0.750893	0.717182	0.841679	0.753261	0.752125	0.715836	0.753958	0.753057	0.757675	0.753456
SRR10454517_AcCer	0.736639	0.923976	0.723486	0.724522	0.925375	0.726657	0.724667	0.924969	0.72554	0.9258	0.751011	0.752582	0.750994	0.759348	0.750744	0.736792	0.842117	0.751935	0.726438	0.729625	0.734045	0.757247	0.826564	0.847776	0.751633	0.735273	0.749203	0.751141	0.72622	0.752514	0.752513	0.725556	0.753113	0.757628	0.782987	0.757256	0.75159	0.752668	0.924128	0.779733	0.727074	0.755252	0.908415	0.782031	0.725869	0.755005	0.907533	0.757942	0.90822
[truncated: 12 more columns]

## Sheet: TableS6_gene_clusters
Metric	All AAB (N=61)	All Acetobacter (N=52)	A. malorum/A(N=9)	A. orientalis (N=9)	G. oxydans/potus (N=9)
Total gene clusters	11596	10394	6207	3998	5080
Core gene clusters	909	1250	2081	1963	1950
Accessory gene clusters	10687	9140	4126	2035	3130
Core % gene clusters	7.84	12.03	33.53	49.1	38.39
Core % genes with COG20 Func.			87.73	87.27	87
Accessory % genes with COG20 Func.			59.05	64	59.88

## Sheet: TableS7_microbial_metabolism_61
Genome_ID	3-Hydroxypropionate bi-cycle	Acetyl-CoA pathway, CO2 => acetyl-CoA	Citrate cycle (TCA cycle, Krebs cycle)	Dicarboxylate-hydroxybutyrate cycle	Entner-Doudoroff pathway, glucose-6P => glyceraldehyde-3P + pyruvate	Glycolysis (Embden-Meyerhof pathway), glucose => pyruvate	Glyoxylate cycle	Hydroxypropionate-hydroxybutylate cycle	Methanogenesis, CO2 => methane	Pentose phosphate pathway (Pentose phosphate cycle)	Reductive acetyl-CoA pathway (Wood-Ljungdahl pathway)	Reductive citrate cycle (Arnon-Buchanan cycle)	Reductive pentose phosphate cycle (Calvin cycle)	Complex I: NAD(P)H:quinone oxidoreductase, chloroplasts and cyanobacteria	Complex I: NADH dehydrogenase (ubiquinone) 1 alpha subcomplex	Complex I: NADH:quinone oxidoreductase, prokaryotes	Complex II: Fumarate reductase, prokaryotes	Complex II: Succinate dehydrogenase (ubiquinone)	Complex II: Succinate dehydrogenase, prokaryotes	Complex III: Cytochrome bc1 complex	Complex III: Cytochrome bc1 complex respiratory unit	Complex III: Cytochrome bd ubiquinol oxidase	Complex IV High affinity: Cytochrome bd ubiquinol oxidase	Complex IV High affinity: Cytochrome c oxidase, cbb3-type	Complex IV Low affinity: Cytochrome aa3-600 menaquinol oxidase	Complex IV Low affinity: Cytochrome c oxidase	Complex IV Low affinity: Cytochrome c oxidase, prokaryotes	Complex IV Low affinity: Cytochrome o ubiquinol oxidase	Complex V: F-type ATPase, eukaryotes	Complex V: F-type ATPase, prokaryotes and chloroplasts	Complex V: V-type ATPase, eukaryotes	Complex V: V/A-type ATPase, prokaryotes	CAZy: Alpha-galactans	CAZy: Alpha-mannan	CAZy: Amorphous Cellulose	CAZy: Arabinan	CAZy: Arabinose cleavage	CAZy: Beta-galactan (pectic galactan)	CAZy: Beta-mannan	CAZy: Chitin	CAZy: Crystalline Cellulose	CAZy: Fucose Cleavage	CAZy: Mixed-Linkage glucans	CAZy: Mucin	CAZy: Pectin	CAZy: Polyphenolics	CAZy: Rhamnose cleavage	CAZy: Starch	CAZy: Sulf-Polysachharides
G11_1_AcOry	0	0	1	0.230769	0.5	0.666667	0.4	0	0	0.857143	0.285714	0.6	0.636364	0	0.0714286	1	0	0	1	0.3	1	0.666667	0.666667	0	0	0.133333	0	1	0.0666667	0.875	0	0	FALSE	FALSE	FALSE	TRUE	FALSE	FALSE	FALSE	FALSE	FALSE	FALSE	FALSE	FALSE	FALSE	FALSE	FALSE	FALSE	FALSE
G154_1_AcGha	0	0	1	0.230769	0.5	0.666667	0.4	0	0	0.857143	0.142857	0.5	0.636364	0	0.142857	1	0	0	1	0.3	1	0.666667	0.666667	0	0	0.133333	0	1	0	0.875	0	0	FALSE	FALSE	FALSE	FALSE	FALSE	FALSE	FALSE	FALSE	FALSE	FALSE	FALSE	FALSE	FALSE	FALSE	FALSE	FALSE	FALSE
G275_1_AcTro	0	0	1	0.307692	0.5	0.666667	0.4	0.0714286	0	0.857143	0.142857	0.5	0.636364	0	0.142857	1	0	0	1	0.3	1	0.666667	0.666667	0	0	0.133333	0	1	0.0666667	0.875	0	0	FALSE	FALSE	FALSE	FALSE	FALSE	FALSE	FALSE	FALSE	FALSE	FALSE	FALSE	FALSE	FALSE	FALSE	FALSE	FALSE	FALSE
G338_1_AcFab	0	0	1	0.230769	0.5	0.666667	0.4	0.0714286	0	0.857143	0.142857	0.5	0.636364	0	0.142857	1	0	0	1	0.3	1	0.666667	0.666667	0	0	0.133333	0	1	0	0.875	0	0	FALSE	FALSE	FALSE	FALSE	FALSE	FALSE	FALSE	FALSE	FALSE	FALSE	FALSE	FALSE	FALSE	FALSE	FALSE	FALSE	FALSE
G35_1_AcMalA	0	0	1	0.230769	0.5	0.666667	0.4	0	0	0.857143	0.142857	0.6	0.636364	0	0.0714286	1	0	0	1	0.3	1	0.666667	0.666667	0	0	0.133333	0	1	0.0666667	0.875	0	0	FALSE	FALSE	FALSE	FALSE	FALSE	FALSE	FALSE	FALSE	FALSE	FALSE	FALSE	FALSE	FALSE	FALSE	FALSE	FALSE	FALSE
G361_1_AcSen	0	0	1	0.307692	0.5	0.666667	0.4	0.0714286	0	0.857143	0.142857	0.6	0.636364	0	0.0714286	1	0	0	1	0.3	1	0.666667	0.666667	0	0	0.133333	0	1	0.0666667	0.875	0	0	FALSE	FALSE	FALSE	FALSE	FALSE	FALSE	FALSE	FALSE	FALSE	FALSE	FALSE	FALSE	FALSE	FALSE	FALSE	FALSE	FALSE
G490_1_AcMalA	0	0	1	0.230769	0.5	0.666667	0.4	0	0	0.857143	0.142857	0.6	0.636364	0	0.142857	1	0	0	1	0.3	1	0.666667	0.666667	0	0	0.133333	0	1	0.0666667	0.875	0	0	FALSE	FALSE	FALSE	FALSE	FALSE	FALSE	FALSE	FALSE	FALSE	FALSE	FALSE	FALSE	FALSE	FALSE	FALSE	FALSE	FALSE
G497_1_AcPas	0	0	1	0.230769	0.5	0.666667	0.4	0	0	0.857143	0.285714	0.6	0.636364	0	0.142857	1	0	0	1	0.3	1	0.666667	0.666667	0	0	0.133333	0	1	0.0666667	0.875	0	0	FALSE	FALSE	FALSE	FALSE	FALSE	FALSE	FALSE	FALSE	FALSE	FALSE	FALSE	FALSE	FALSE	FALSE	FALSE	FALSE	FALSE
G507_1_AcMalA	0	0	1	0.230769	0.5	0.666667	0.4	0	0	0.857143	0.142857	0.6	0.636364	0	0.0714286	1	0	0	1	0.3	1	0.666667	0.666667	0	0	0.133333	0	1	0.0666667	0.875	0	0	FALSE	FALSE	FALSE	FALSE	FALSE	FALSE	FALSE	FALSE	FALSE	FALSE	FALSE	FALSE	FALSE	FALSE	FALSE	FALSE	FALSE
G514_1_AcOri	0	0	1	0.230769	0.5	0.666667	0.4	0	0	0.857143	0.142857	0.5	0.636364	0	0.142857	1	0	0	1	0.3	1	0.666667	0.666667	0	0	0.133333	0	1	0.0666667	0.875	0	0	FALSE	FALSE	TRUE	FALSE	FALSE	FALSE	FALSE	FALSE	FALSE	FALSE	FALSE	FALSE	FALSE	FALSE	FALSE	FALSE	FALSE
G517_1_Ac	0	0	1	0.230769	0.5	0.666667	0.4	0	0	0.857143	0.142857	0.6	0.636364	0	0.0714286	1	0	0	1	0.3	1	0.666667	0.666667	0	0	0.133333	0	1	0.0666667	0.875	0	0	FALSE	FALSE	FALSE	FALSE	FALSE	FALSE	FALSE	FALSE	FALSE	FALSE	FALSE	FALSE	FALSE	FALSE	FALSE	FALSE	FALSE
G97_1_AcFab	0	0	1	0.230769	0.5	0.666667	0.4	0.0714286	0	0.857143	0.142857	0.5	0.636364	0	0.0714286	1	0	0	1	0.3	1	0.666667	0.666667	0	0	0.133333	0	1	0	0.875	0	0	FALSE	FALSE	FALSE	FALSE	FALSE	FALSE	FALSE	FALSE	FALSE	FALSE	FALSE	FALSE	FALSE	FALSE	FALSE	FALSE	FALSE
G13_1_AcSen	0	0	1	0.307692	0.5	0.666667	0.4	0.0714286	0	0.857143	0.142857	0.6	0.636364	0	0.142857	1	0	0	1	0.3	1	0.666667	0.666667	0	0	0.133333	0	1	0.0666667	0.875	0	0	FALSE	FALSE	FALSE	FALSE	FALSE	FALSE	FALSE	FALSE	FALSE	FALSE	FALSE	FALSE	FALSE	FALSE	FALSE	FALSE	FALSE
G275_2_GlPot	0	0	0.625	0.0769231	1	0.777778	0.4	0	0	0.857143	0.285714	0.3	0.818182	0	0	0	0	0	0	0.3	1	0.666667	0.666667	0	0	0.0666667	0	1	0	1	0	0	FALSE	FALSE	FALSE	FALSE	FALSE	FALSE	FALSE	FALSE	FALSE	FALSE	FALSE	FALSE	FALSE	FALSE	FALSE	FALSE	FALSE
G364_1_GlOxy	0	0	0.625	0.0769231	1	0.777778	0.4	0	0	0.857143	0.285714	0.3	0.818182	0	0	0	0	0	0	0.3	1	0.666667	0.666667	0	0	0.0666667	0	1	0	1	0	0	FALSE	FALSE	FALSE	FALSE	FALSE	FALSE	FALSE	FALSE	FALSE	FALSE	FALSE	FALSE	FALSE	FALSE	FALSE	FALSE	FALSE
G65_1_AcOrz	0	0	1	0.307692	0.5	0.666667	0.4	0.0714286	0	0.857143	0.142857	0.6	0.636364	0	0.142857	1	0	0	1	0.3	1	0.666667	0.666667	0	0	0.133333	0	1	0.0666667	0.875	0	0	FALSE	FALSE	FALSE	FALSE	FALSE	FALSE	FALSE	FALSE	FALSE	FALSE	FALSE	FALSE	FALSE	FALSE	FALSE	FALSE	FALSE
GCF_000379545v1_AcAce	0	0	1	0.307692	0.5	0.777778	0.6	0	0	0.857143	0.142857	0.6	0.818182	0	0.142857	0.846154	0	0	1	0.3	1	0.666667	0.666667	0	0	0.133333	0	1	0	0.875	0	0	FALSE	FALSE	TRUE	FALSE	FALSE	FALSE	FALSE	FALSE	FALSE	FALSE	FALSE	FALSE	FALSE	FALSE	FALSE	FALSE	FALSE
GCF_001580615v1_AcMal	0	0	1	0.230769	0.5	0.666667	0.4	0	0	0.857143	0.142857	0.6	0.636364	0	0.142857	1	0	0	1	0.3	1	0.666667	0.666667	0	0	0.133333	0	1	0.0666667	0.875	0	0	FALSE	FALSE	FALSE	FALSE	FALSE	FALSE	FALSE	FALSE	FALSE	FALSE	FALSE	FALSE	FALSE	FALSE	FALSE	FALSE	FALSE
GCF_001580625v1_GlOxy	0	0	0.625	0.0769231	1	0.777778	0.4	0.0714286	0	0.857143	0.285714	0.3	0.818182	0	0.0714286	0	0	0	0	0.3	1	0.666667	0.666667	0	0	0.0666667	0	1	0	1	0	0	FALSE	FALSE	FALSE	FALSE	FALSE	FALSE	FALSE	FALSE	FALSE	FALSE	FALSE	FALSE	FALSE	FALSE	FALSE	FALSE	FALSE
GCF_001580635v1_GlOxy	0	0	0.625	0.0769231	1	0.777778	0.4	0.0714286	0	0.857143	0.285714	0.3	0.818182	0	0.0714286	0	0	0	0	0.3	1	0.666667	0.666667	0.333333	0	0.0666667	0	1	0	1	0	0	FALSE	FALSE	FALSE	FALSE	FALSE	FALSE	FALSE	FALSE	FALSE	FALSE	FALSE	FALSE	FALSE	FALSE	FALSE	FALSE	FALSE
GCF_001580695v1_AcMal	0	0	1	0.230769	0.5	0.666667	0.4	0	0	0.857143	0.142857	0.6	0.636364	0	0.142857	1	0	0	1	0.3	1	0.666667	0.666667	0	0	0.133333	0	1	0.0666667	0.875	0	0	FALSE	FALSE	FALSE	FALSE	FALSE	FALSE	FALSE	FALSE	FALSE	FALSE	FALSE	FALSE	FALSE	FALSE	FALSE	FALSE	FALSE
GCF_001580705v1_GlOxy	0	0	0.625	0.0769231	1	0.777778	0.4	0	0	0.857143	0.285714	0.3	0.727273	0	0	0	0	0	0	0.3	1	0.666667	0.666667	0	0	0.0666667	0	1	0	0.875	0	0	FALSE	FALSE	FALSE	FALSE	FALSE	FALSE	FALSE	FALSE	FALSE	FALSE	FALSE	FALSE	FALSE	FALSE	FALSE	FALSE	FALSE
GCF_001580815v1_GlOxy	0	0	0.625	0.0769231	1	0.777778	0.4	0	0	0.857143	0.285714	0.3	0.727273	0	0.0714286	0	0	0	0	0.3	1	0.666667	0.666667	0	0	0.0666667	0	1	0	1	0	0	FALSE	FALSE	FALSE	FALSE	FALSE	FALSE	FALSE	FALSE	FALSE	FALSE	FALSE	FALSE	FALSE	FALSE	FALSE	FALSE	FALSE
GCF_001581035v1_AcMal	0	0	1	0.230769	0.5	0.666667	0.4	0	0	0.857143	0.142857	0.6	0.636364	0	0.142857	1	0	0	1	0.3	1	0.666667	0.666667	0	0	0.133333	0	1	0.0666667	1	0	0	FALSE	FALSE	FALSE	FALSE	FALSE	FALSE	FALSE	FALSE	FALSE	FALSE	FALSE	FALSE	FALSE	FALSE	FALSE	FALSE	FALSE
GCF_001581045v1_GlOxy	0	0	0.625	0.0769231	1	0.777778	0.4	0.0714286	0	0.857143	0.285714	0.3	0.818182	0	0	0	0	0	0	0.3	1	0.666667	0.666667	0	0	0.0666667	0	1	0	1	0	0	FALSE	FALSE	FALSE	FALSE	FALSE	FALSE	FALSE	FALSE	FALSE	FALSE	FALSE	FALSE	FALSE	FALSE	FALSE	FALSE	FALSE
GCF_001581085v1_AcMal	0	0	0.875	0.230769	0.5	0.666667	0.2	0	0	0.857143	0.142857	0.4	0.636364	0	0.142857	0.785714	0	0	1	0.3	1	0.666667	0.666667	0	0	0.133333	0	1	0.0666667	0.875	0	0	FALSE	FALSE	FALSE	FALSE	FALSE	FALSE	FALSE	FALSE	FALSE	FALSE	FALSE	FALSE	FALSE	FALSE	FALSE	FALSE	FALSE
GCF_002153475v1_AcOri	0	0	1	0.230769	0.5	0.666667	0.4	0	0	0.857143	0.142857	0.5	0.636364	0	0.142857	1	0	0	1	0.3	1	0.666667	0.666667	0	0	0.133333	0	1	0.0666667	0.875	0	0	FALSE	FALSE	FALSE	FALSE	FALSE	FALSE	FALSE	FALSE	FALSE	FALSE	FALSE	FALSE	FALSE	FALSE	FALSE	FALSE	FALSE
GCF_002153685v1_AcOri	0	0	1	0.230769	0.5	0.666667	0.4	0	0	0.857143	0.142857	0.5	0.636364	0	0.142857	1	0	0	1	0.3	1	0	0	0	0	0.133333	0	1	0.0666667	0.875	0	0	FALSE	FALSE	FALSE	FALSE	FALSE	FALSE	FALSE	FALSE	FALSE	FALSE	FALSE	FALSE	FALSE	FALSE	FALSE	FALSE	FALSE
GCF_002153735v1_AcOri	0	0	1	0.153846	0.5	0.666667	0.4	0	0	0.857143	0.142857	0.5	0.636364	0	0.142857	0.0833333	0	0	1	0.3	1	0.666667	0.666667	0	0	0.0666667	0	1	0.0666667	0.875	0	0	FALSE	FALSE	FALSE	FALSE	FALSE	FALSE	FALSE	FALSE	FALSE	FALSE	FALSE	FALSE	FALSE	FALSE	FALSE	FALSE	FALSE
GCF_002153775v1_AcCib	0	0	1	0.230769	0.5	0.666667	0.4	0	0	0.857143	0.285714	0.6	0.636364	0	0.142857	1	0	0	1	0.3	1	0.666667	0.666667	0	0	0.133333	0	1	0.0666667	0.875	0	0	FALSE	FALSE	FALSE	FALSE	FALSE	FALSE	FALSE	FALSE	FALSE	FALSE	FALSE	FALSE	FALSE	FALSE	FALSE	FALSE	FALSE
GCF_002409655v1_AcOri	0	0	1	0.230769	0.5	0.666667	0.4	0	0	0.857143	0.142857	0.5	0.636364	0	0.142857	1	0	0	1	0.3	1	0.666667	0.666667	0	0	0.133333	0	1	0.0666667	0.875	0	0	FALSE	FALSE	FALSE	FALSE	FALSE	FALSE	FALSE	FALSE	FALSE	FALSE	FALSE	FALSE	FALSE	FALSE	FALSE	FALSE	FALSE
GCF_004302915v1_KoXyl	0	0	1	0.307692	1	0.777778	0.4	0	0	0.857143	0.142857	0.6	0.818182	0	0.0714286	0.928571	0	0	0.75	0.3	1	0.666667	0.666667	0.333333	0	0.133333	0	1	0	0.875	0	0	FALSE	FALSE	TRUE	FALSE	FALSE	FALSE	FALSE	FALSE	FALSE	FALSE	FALSE	FALSE	FALSE	FALSE	FALSE	FALSE	FALSE
GCF_006539325v1_AcOrl	0	0	1	0.230769	0.5	0.666667	0.4	0	0	0.857143	0.142857	0.5	0.636364	0	0.0714286	1	0	0	1	0.3	1	0.666667	0.666667	0	0	0.133333	0	1	0.0666667	0.875	0	0	FALSE	FALSE	FALSE	FALSE	FALSE	FALSE	FALSE	FALSE	FALSE	FALSE	FALSE	FALSE	FALSE	FALSE	FALSE	FALSE	FALSE
GCF_007989335v1_AcOri	0	0	1	0.230769	0.5	0.666667	0.4	0	0	0.857143	0.285714	0.5	0.636364	0	0.142857	1	0	0	1	0.3	1	0.666667	0.666667	0	0	0.133333	0	1	0.0666667	0.875	0	0	FALSE	FALSE	FALSE	FALSE	FALSE	FALSE	FALSE	FALSE	FALSE	FALSE	FALSE	FALSE	FALSE	FALSE	FALSE	FALSE	FALSE
GCF_007991375v1_AcNit	0	0	1	0.384615	0.5	0.777778	0.6	0.0714286	0	0.857143	0.142857	0.6	0.818182	0	0.0714286	0.928571	0	0	1	0.3	1	0.666667	0.666667	0	0	0.133333	0	1	0	0.875	0	0	FALSE	FALSE	TRUE	FALSE	FALSE	FALSE	FALSE	FALSE	FALSE	FALSE	FALSE	FALSE	FALSE	FALSE	FALSE	FALSE	FALSE
GCF_007991395v1_AcOen	0	0	1	0.307692	0.5	0.777778	0.6	0	0	0.857143	0.142857	0.6	0.818182	0	0.142857	0.857143	0	0	1	0.3	1	0.666667	0.666667	0	0	0.133333	0	1	0	0.875	0	0	FALSE	FALSE	TRUE	FALSE	FALSE	FALSE	FALSE	FALSE	FALSE	FALSE	FALSE	FALSE	FALSE	FALSE	FALSE	FALSE	FALSE
GCF_011516735v1_AcFal	0	0	1	0.384615	0.5	0.777778	0.6	0.0714286	0	0.857143	0.285714	0.6	0.818182	0	0.142857	0.928571	0	0	1	0.3	1	0.666667	0.666667	0	0	0.133333	0.5	1	0	1	0	0	FALSE	FALSE	TRUE	FALSE	FALSE	FALSE	FALSE	FALSE	FALSE	FALSE	FALSE	FALSE	FALSE	FALSE	FALSE	FALSE	FALSE
GCF_011516875v1_AcLov	0	0	1	0.230769	0.5	0.666667	0.6	0	0	0.857143	0.285714	0.5	0.727273	0	0.142857	1	0	0	1	0.3	1	0.666667	0.666667	0	0	0.133333	0	1	0	0.875	0	0	FALSE	FALSE	FALSE	FALSE	FALSE	FALSE	FALSE	FALSE	FALSE	FALSE	FALSE	FALSE	FALSE	FALSE	FALSE	FALSE	FALSE
GCF_011516935v1_AcFar	0	0	1	0.230769	0.5	0.666667	0.4	0	0	0.857143	0.285714	0.5	0.636364	0	0.0714286	1	0	0	1	0.3	1	0.666667	0.666667	0	0	0.133333	0	1	0.0666667	0.875	0	0	FALSE	FALSE	FALSE	FALSE	FALSE	FALSE	FALSE	FALSE	FALSE	FALSE	FALSE	FALSE	FALSE	FALSE	FALSE	FALSE	FALSE
GCF_014132135v1_AcPer	0	0	1	0.230769	0.5	0.666667	0.4	0.0714286	0	0.857143	0.142857	0.6	0.636364	0	0.0714286	1	0	0	1	0.3	1	0.666667	0.666667	0	0	0.133333	0	1	0.0666667	0.875	0	0	FALSE	FALSE	FALSE	FALSE	FALSE	FALSE	FALSE	FALSE	FALSE	FALSE	FALSE	FALSE	FALSE	FALSE	FALSE	FALSE	FALSE
GCF_017377745v1_AcSur	0	0	1	0.230769	0.5	0.555556	0.4	0	0	0.857143	0.285714	0.5	0.636364	0	0.142857	1	0	0	1	0.3	1	0.666667	0.666667	0	0	0.133333	0	1	0.0666667	0.75	0	0	FALSE	FALSE	FALSE	FALSE	FALSE	FALSE	FALSE	FALSE	FALSE	FALSE	FALSE	FALSE	FALSE	FALSE	FALSE	FALSE	FALSE
GCF_021284605_AcSic	0	0	1	0.307692	0.5	0.777778	0.6	0	0	0.857143	0.285714	0.6	0.818182	0	0.142857	0.857143	0	0	1	0.3	1	0.666667	0.666667	0	0	0.133333	0	1	0	0.875	0	0	FALSE	FALSE	TRUE	FALSE	FALSE	FALSE	FALSE	FALSE	FALSE	FALSE	FALSE	FALSE	FALSE	FALSE	FALSE	FALSE	FALSE
GCF_022643725v1_AcPex	0	0	1	0.307692	0.5	0.555556	0.6	0.0714286	0	0.857143	0.285714	0.6	0.636364	0	0.142857	1	0	0	1	0.3	1	0.666667	0.666667	0	0	0.133333	0	1	0.0666667	0.875	0	0	FALSE	FALSE	FALSE	FALSE	FALSE	FALSE	FALSE	FALSE	FALSE	FALSE	FALSE	FALSE	FALSE	FALSE	FALSE	FALSE	FALSE
GCF_024158385v1_AcOri	0	0	1	0.230769	0.5	0.666667	0.4	0	0	0.857143	0.142857	0.5	0.636364	0	0.142857	1	0	0	1	0.3	1	0.666667	0.666667	0	0	0.133333	0	1	0.0666667	0.875	0	0	FALSE	FALSE	TRUE	FALSE	FALSE	FALSE	FALSE	FALSE	FALSE	FALSE	FALSE	FALSE	FALSE	FALSE	FALSE	FALSE	FALSE
GCF_024158465v1_GlOxy	0	0	0.625	0.0769231	1	0.777778	0.4	0.0714286	0	0.857143	0.285714	0.3	0.818182	0	0.0714286	0	0	0	0	0.3	1	0.666667	0.666667	0.333333	0	0.0666667	0	1	0	1	0	0	FALSE	FALSE	FALSE	FALSE	FALSE	FALSE	FALSE	FALSE	FALSE	FALSE	FALSE	FALSE	FALSE	FALSE	FALSE	FALSE	FALSE
GCF_024158475v1_AcOri	0	0	1	0.230769	0.5	0.666667	0.4	0	0	0.857143	0.142857	0.5	0.636364	0	0.142857	1	0	0	1	0.3	1	0.666667	0.666667	0	0	0.133333	0	1	0.0666667	0.875	0	0	FALSE	FALSE	FALSE	FALSE	FALSE	FALSE	FALSE	FALSE	FALSE	FALSE	FALSE	FALSE	FALSE	FALSE	FALSE	FALSE	FALSE
GCF_024158505v1_AcOri	0	0	1	0.230769	0.5	0.666667	0.4	0	0	0.857143	0.142857	0.5	0.636364	0	0.142857	1	0	0	1	0.3	1	0.666667	0.666667	0	0	0.133333	0	1	0.0666667	0.875	0	0	FALSE	FALSE	FALSE	FALSE	FALSE	FALSE	FALSE	FALSE	FALSE	FALSE	FALSE	FALSE	FALSE	FALSE	FALSE	FALSE	FALSE
GCF_030450005v1_AcOri	0	0	0.625	0.0769231	1	0.777778	0.4	0.0714286	0	0.857143	0.285714	0.3	0.818182	0	0.0714286	0	0	0	0	0.3	1	0.666667	0.666667	0	0	0.0666667	0	1	0	1	0	0	FALSE	FALSE	FALSE	FALSE	FALSE	FALSE	FALSE	FALSE	FALSE	FALSE	FALSE	FALSE	FALSE	FALSE	FALSE	FALSE	FALSE
G125_1_AcPas	0	0	1	0.230769	0.5	0.666667	0.4	0	0	0.857143	0.142857	0.5	0.454545	0	0.142857	1	0	0	1	0.3	1	0	0	0	0	0.133333	0	1	0.0666667	0.875	0	0	FALSE	FALSE	FALSE	FALSE	FALSE	FALSE	FALSE	FALSE	FALSE	FALSE	FALSE	FALSE	FALSE	FALSE	FALSE	FALSE	FALSE
G199_1_AcOry	0	0	1	0.230769	0.5	0.666667	0.4	0	0	0.857143	0.285714	0.6	0.636364	0	0.0714286	1	0	0	1	0.3	1	0.666667	0.666667	0	0	0.133333	0	1	0.0666667	0.875	0	0	FALSE	FALSE	FALSE	FALSE	FALSE	FALSE	FALSE	FALSE	FALSE	FALSE	FALSE	FALSE	FALSE	FALSE	FALSE	FALSE	FALSE
G24_1_AcOry	0	0	1	0.230769	0.5	0.666667	0.4	0	0	0.857143	0.285714	0.6	0.636364	0	0.0714286	1	0	0	1	0.3	1	0.666667	0.666667	0	0	0.133333	0	1	0.0666667	0.875	0	0	FALSE	FALSE	FALSE	TRUE	FALSE	FALSE	FALSE	FALSE	FALSE	FALSE	FALSE	FALSE	FALSE	FALSE	FALSE	FALSE	FALSE
G272_1_AcMal	0	0	1	0.230769	0.5	0.666667	0.4	0	0	0.857143	0.142857	0.6	0.636364	0	0.142857	1	0	0	1	0.3	1	0.666667	0.666667	0	0	0.133333	0	1	0.0666667	0.875	0	0	FALSE	FALSE	FALSE	FALSE	FALSE	FALSE	FALSE	FALSE	FALSE	FALSE	FALSE	FALSE	FALSE	FALSE	FALSE	FALSE	FALSE
G398_1_AcOry	0	0	1	0.230769	0.5	0.666667	0.4	0	0	0.857143	0.142857	0.6	0.636364	0	0.0714286	1	0	0	1	0.3	1	0.666667	0.666667	0	0	0.133333	0	1	0.0666667	0.875	0	0	FALSE	FALSE	FALSE	TRUE	FALSE	FALSE	FALSE	FALSE	FALSE	FALSE	FALSE	FALSE	FALSE	FALSE	FALSE	FALSE	FALSE
SRR10454486_AcGha	0	0	1	0.230769	0.5	0.666667	0.4	0	0	0.857143	0.142857	0.5	0.636364	0	0.142857	1	0	0	1	0.3	1	0.666667	0.666667	0	0	0.133333	0	1	0	0.875	0	0	FALSE	FALSE	FALSE	FALSE	FALSE	FALSE	FALSE	FALSE	FALSE	FALSE	FALSE	FALSE	FALSE	FALSE	FALSE	FALSE	FALSE
SRR10454491_Ac	0	0	1	0.230769	0.5	0.666667	0.4	0	0	0.857143	0.142857	0.6	0.727273	0	0.142857	1	0	0	1	0.3	1	0.666667	0.666667	0	0	0.133333	0	1	0.0666667	0.875	0	0	FALSE	FALSE	FALSE	FALSE	FALSE	FALSE	FALSE	FALSE	FALSE	FALSE	FALSE	FALSE	FALSE	FALSE	FALSE	FALSE	FALSE
SRR10454494_AcSyz	0	0	1	0.230769	0.5	0.666667	0.4	0	0	0.857143	0.142857	0.5	0.636364	0	0.142857	1	0	0	1	0.3	1	0.666667	0.666667	0	0	0.0666667	0	0	0	0.25	0	0	FALSE	FALSE	FALSE	FALSE	FALSE	FALSE	FALSE	FALSE	FALSE	FALSE	FALSE	FALSE	FALSE	FALSE	FALSE	FALSE	FALSE
SRR10454509_AcMal	0	0	1	0.230769	0.5	0.666667	0.4	0	0	0.857143	0.142857	0.6	0.636364	0	0.142857	1	0	0	1	0.3	1	0.666667	0.666667	0	0	0.133333	0	1	0.0666667	0.875	0	0	FALSE	FALSE	FALSE	FALSE	FALSE	FALSE	FALSE	FALSE	FALSE	FALSE	FALSE	FALSE	FALSE	FALSE	FALSE	FALSE	FALSE
SRR10454511_Ac	0	0	1	0.230769	0.5	0.666667	0.4	0	0	0.857143	0.142857	0.6	0.636364	0	0.142857	1	0	0	1	0.3	1	0.666667	0.666667	0	0	0.133333	0	1	0.0666667	0.875	0	0	FALSE	FALSE	FALSE	FALSE	FALSE	FALSE	FALSE	FALSE	FALSE	FALSE	FALSE	FALSE	FALSE	FALSE	FALSE	FALSE	FALSE
SRR10454513_AcOry	0	0	1	0.230769	0.5	0.666667	0.4	0	0	0.857143	0.142857	0.6	0.636364	0	0.0714286	1	0	0	1	0.3	1	0.666667	0.666667	0	0	0.133333	0	1	0.0666667	0.875	0	0	FALSE	FALSE	FALSE	TRUE	FALSE	FALSE	FALSE	FALSE	FALSE	FALSE	FALSE	FALSE	FALSE	FALSE	FALSE	FALSE	FALSE
SRR10454516_AcOki	0	0	1	0.230769	0.5	0.666667	0.4	0	0	0.857143	0.142857	0.5	0.636364	0	0.142857	1	0	0	1	0.3	1	0.666667	0.666667	0	0	0.133333	0	1	0	0.875	0	0	FALSE	FALSE	FALSE	FALSE	FALSE	FALSE	FALSE	FALSE	FALSE	FALSE	FALSE	FALSE	FALSE	FALSE	FALSE	FALSE	FALSE
SRR10454517_AcCer	0	0	1	0.230769	0.5	0.666667	0.4	0	0	0.857143	0.142857	0.6	0.636364	0	0.142857	1	0	0	1	0.3	1	0.666667	0.666667	0	0	0.133333	0	1	0.0666667	0.875	0	0	FALSE	FALSE	FALSE	FALSE	FALSE	FALSE	FALSE	FALSE	FALSE	FALSE	FALSE	FALSE	FALSE	FALSE	FALSE	FALSE	FALSE
[truncated: 49 more columns]

## Sheet: TableS8_functional_enrichments_
COG20_FUNCTION	enrichment_score	unadjusted_p_value	adjusted_q_value	associated_groups	accession	gene_clusters_ids	p_Other	p_Sourdough	N_Other	N_Sourdough
Putative Mn2+ efflux pump MntP (MntP)	16.7319	4.31e-05	0.0175072	Sourdough	COG1971	GC_00002708	0.0312	0.4828	32	29
Uncharacterized conserved protein probably involved in high-affinity Fe2+ transport (Tpd) (PDB:2O6C) (PUBMED:18456808)	15.6482	7.63e-05	0.0175072	Sourdough	COG3470	GC_00002476	0.0625	0.5172	32	29
High-affinity Fe2+/Pb2+ permease (FTR1)	15.6482	7.63e-05	0.0175072	Sourdough	COG0672	GC_00002471	0.0625	0.5172	32	29
Iron uptake system EfeUOB, periplasmic (or lipoprotein) component EfeO/EfeM (EfeO) (PDB:3AT7)	15.6482	7.63e-05	0.0175072	Sourdough	COG2822	GC_00002470	0.0625	0.5172	32	29
Uncharacterized conserved protein YggE, contains kinase-interacting SIMPL domain (YggE) (PDB:4HVZ)	12.0957	0.000505	0.0294943	Sourdough	COG2968	GC_00001959, GC_00002562	0.5312	0.931	32	29
Ethanolamine ammonia-lyase, large subunit (EutB) (PDB:3ABO)	11.8948	0.000563	0.0294943	Sourdough	COG4303	GC_00001692	0.4375	0.8621	32	29
Ethanolamine ammonia-lyase, small subunit (EutC) (PDB:5YSN)	11.8948	0.000563	0.0294943	Sourdough	COG4302	GC_00001800, GC_00006246	0.4375	0.8621	32	29
Predicted small integral membrane protein	11.6479	0.000643	0.0313848	Sourdough	COG5472	GC_00004047	0	0.3103	32	29
Cytochrome c, mono- and diheme variants (CccA) (PDB:1A2S)!!!Cytochrome c553 (CytC553) (PDB:6Q2U)!!!Thiosulfate dehydrogenase TsdA, contains C-terminal cytochrome c domain (TsdA) (PUBMED:32457501)	10.912	0.000955	0.0456807	Sourdough	COG2010!!!COG2863!!!COG3258	GC_00002399	0.125	0.5172	32	29
Xanthine/uracil permease (UraA) (PDB:3QE7)	10.6761	0.00108529	0.0485196	Sourdough	COG2233	GC_00001349, GC_00008117, GC_00008144	0.5625	0.931	32	29
Alpha-acetolactate decarboxylase (AlsD) (PDB:1XV2)	10.6761	0.00108529	0.0485196	Sourdough	COG3527	GC_00001541	0.5625	0.931	32	29
Aldehyde, CO or xanthine dehydrogenase, Mo-binding subunit (CoxL) (PDB:1DGJ) (PUBMED:10095793)!!!Cytochrome c, mono- and diheme variants (CccA) (PDB:1A2S)	10.6171	0.0011205	0.0485196	Sourdough	COG1529!!!COG2010	GC_00002722	0.0625	0.4138	32	29
Cellobiose phosphorylase (PDB:1V7V) (PUBMED:17307853)	10.5412	0.00116746	0.0496169	Sourdough	COG3459	GC_00001658	0.3438	0.7586	32	29
NADPH-dependent glutamate synthase beta chain or related oxidoreductase (GltD) (PDB:1H7X)!!!Pyruvate:ferredoxin oxidoreductase or related 2-oxoacid:ferredoxin oxidoreductase, delta subunit (PorD) (PDB:5C4I)	10.1592	0.0014358	0.056813	Sourdough	COG0493!!!COG1144	GC_00002078	0.2188	0.6207	32	29
Pyruvate:ferredoxin oxidoreductase or related 2-oxoacid:ferredoxin oxidoreductase, alpha subunit (PorA) (PDB:5C4I)!!!Pyruvate:ferredoxin oxidoreductase or related 2-oxoacid:ferredoxin oxidoreductase, beta subunit (PorB) (PDB:1B0P)!!!Pyruvate:ferredoxin oxidoreductase or related 2-oxoacid:ferredoxin oxidoreductase, gamma subunit (PorG) (PDB:1B0P)!!!Formate hydrogenlyase subunit 6/NADH:ubiquinone o…	10.1592	0.0014358	0.056813	Sourdough	COG0674!!!COG1013!!!COG1014!!!COG1143	GC_00002084	0.2188	0.6207	32	29
Maleate cis-trans isomerase (PDB:2DGD)	10.1237	0.00146371	0.056936	Sourdough	COG3473	GC_00003332	0.0312	0.3448	32	29
Alkylhydroperoxidase family enzyme, contains CxxC motif (YciW) (PDB:1GU9)	9.56592	0.00198223	0.0699606	Sourdough	COG2128	GC_00001263, GC_00005012, GC_00007795, GC_00010437, GC_00011229, GC_00011436	0.7188	1	32	29
Uncharacterized conserved protein, DUF721 domain	9.56592	0.00198223	0.0699606	Sourdough	COG5389	GC_00001686, GC_00003870, GC_00006693	0.7188	1	32	29
Xanthine dehydrogenase, molybdopterin-binding subunit XdhB (XdhB)	9.32879	0.00225581	0.0699606	Sourdough	COG4631	GC_00001384	0.5938	0.931	32	29
Cell division septum initiation protein DivIVA, interacts with FtsZ and MinD (DivIVA) (PDB:2WUJ)	9.32879	0.00225581	0.0699606	Sourdough	COG3599	GC_00001504	0.5938	0.931	32	29
Predicted phosphohydrolase, protein tyrosine phosphatase (PTP) superfamily, DUF442 family (PDB:2F46)	9.32879	0.00225581	0.0699606	Sourdough	COG3453	GC_00001448	0.5938	0.931	32	29
Xanthine dehydrogenase, Fe-S cluster and FAD-binding subunit XdhA (XdhA)	9.32879	0.00225581	0.0699606	Sourdough	COG4630	GC_00001388	0.5938	0.931	32	29
UDP-galactopyranose mutase (Glf) (PDB:1I8T)	9.05172	0.00262447	0.0766095	Sourdough	COG0562	GC_00001652	0.5	0.8621	32	29
Ketopantoate reductase (PanE) (PDB:1BG6)	8.82233	0.00297566	0.0832822	Sourdough	COG1893	GC_00002620, GC_00002839, GC_00008025, GC_00008446, GC_00009509	0.3438	0.7241	32	29
Acyl carrier protein (AcpP) (PDB:1ACP)!!!NADPH:quinone reductase or related Zn-dependent oxidoreductase (Qor) (PDB:2VCY)!!!NAD(P)-dependent dehydrogenase, short-chain alcohol dehydrogenase family (FabG) (PDB:6L1H)!!!Acyl transferase domain in polyketide synthase (PKS) enzymes (PksD) (PDB:6IYO)	8.72629	0.00313654	0.0867271	Sourdough	COG0236!!!COG0604!!!COG1028!!!COG3321	GC_00006713, GC_00006714	0	0.2414	32	29
Taurine dioxygenase, alpha-ketoglutarate-dependent (TauD) (PDB:1DRT)	8.56942	0.00341856	0.0891809	Sourdough	COG2175	GC_00003136, GC_00005435, GC_00005553, GC_00006130, GC_00009557, GC_00010611	0.2812	0.6552	32	29
ABC-type multidrug transport system, permease component (YadH)!!!ABC-type multidrug transport system, ATPase component (CcmA) (PDB:5DO7)	8.56942	0.00341856	0.0891809	Sourdough	COG0842!!!COG1131	GC_00001924	0.2812	0.6552	32	29
ABC-type multidrug transport system, permease component (YadH)	8.56942	0.00341856	0.0891809	Sourdough	COG0842	GC_00001954	0.2812	0.6552	32	29
Prophage antirepressor	8.54831	0.00345843	0.0891809	Sourdough	COG3617	GC_00002242, GC_00003039, GC_00008675, GC_00010184	0.25	0.6207	32	29
Protein-L-isoaspartate O-methyltransferase (Pcm) (PDB:3LBF) (PUBMED:24909784)	8.54831	0.00345843	0.0891809	Sourdough	COG2518	GC_00002588, GC_00008071, GC_00008269, GC_00010336, GC_00010775	0.25	0.6207	32	29
Fructose-bisphosphate aldolase class Ia, DhnA family (FbaB) (PDB:1OJX)	8.34435	0.00386889	0.0944585	Sourdough	COG1830	GC_00001399, GC_00005259	0.75	1	32	29
Phosphatidylglycerophosphatase A (PgpA) (PDB:1RFZ)	8.05531	0.00453704	0.10012	Sourdough	COG1267	GC_00001424	0.625	0.931	32	29
H+/Cl- antiporter ClcA (ClcA) (PDB:1KPK)!!!Mg/Co/Ni transporter MgtE (contains CBS domain) (MgtE) (PDB:2YVX)	8.05531	0.00453704	0.10012	Sourdough	COG0038!!!COG2239	GC_00001491, GC_00008758	0.625	0.931	32	29
Type IV pilus assembly protein PilF/PilW (PilF) (PDB:2VQ2) (PUBMED:16403447)	8.05531	0.00453704	0.10012	Sourdough	COG3063	GC_00002400, GC_00004610, GC_00004942, GC_00006074, GC_00009279, GC_00009855, GC_00011268, GC_00011599	0.625	0.931	32	29
Thiol-disulfide isomerase or thioredoxin (TrxA) (PDB:1XFL)	7.95407	0.00479794	0.101956	Sourdough	COG0526	GC_00002136, GC_00002282, GC_00003764, GC_00003864, GC_00003882, GC_00004185, GC_00008039, GC_00010760	0.6875	0.9655	32	29
Glycerate-2-kinase (GckA) (PDB:1X3L) (PUBMED:18156253)	7.95407	0.00479794	0.101956	Sourdough	COG2379	GC_00001600, GC_00004688	0.6875	0.9655	32	29
Uncharacterized conserved protein, DUF2184 domain	7.76712	0.00532059	0.111007	Sourdough	COG4834	GC_00001662, GC_00004585, GC_00009250	0.5312	0.8621	32	29
2-C-methyl-D-erythritol 4-phosphate cytidylyltransferase (IspD) (PDB:1H3M)	7.24302	0.0071177	0.13307	Sourdough	COG1211	GC_00004322	0.0312	0.2759	32	29
Ornithine cyclodeaminase/archaeal alanine dehydrogenase, mu-crystallin family (OCDMu) (PDB:2I99)	7.23253	0.00715942	0.13307	Sourdough	COG2423	GC_00002370, GC_00002790, GC_00005059, GC_00005246, GC_00006505, GC_00006976	0.5	0.8276	32	29
Cytochrome b subunit of formate dehydrogenase (FdnI) (PDB:1KQF)	7.2096	0.00725148	0.13307	Sourdough	COG2864	GC_00001537	0.5938	0.8966	32	29
Molybdopterin-guanine dinucleotide biosynthesis protein (MobB) (PDB:1NP6) (PUBMED:32239579)	7.2096	0.00725148	0.13307	Sourdough	COG1763	GC_00001500	0.5938	0.8966	32	29
Fe-S-cluster-containing dehydrogenase component (DMSO reductase) (HybA) (PDB:2VPW)	7.2096	0.00725148	0.13307	Sourdough	COG0437	GC_00001463	0.5938	0.8966	32	29
Formate dehydrogenase maturation protein FdhE (FdhE) (PDB:2FIY)	7.2096	0.00725148	0.13307	Sourdough	COG3058	GC_00002372, GC_00002676, GC_00004388, GC_00008756	0.5938	0.8966	32	29
Pullulanase/glycogen debranching enzyme (PulA) (PDB:2WSK)	7.17773	0.00738139	0.13307	Sourdough	COG1523	GC_00003036, GC_00005459, GC_00008201	0.2188	0.5517	32	29
L-lactate permease (LldP)	7.16795	0.00742177	0.13307	Sourdough	COG1620	GC_00001476, GC_00002962	0.7812	1	32	29
5-hydroxyisourate hydrolase (purine catabolism), transthyretin-related family (HiuH) (PDB:2IGL)	6.8497	0.00886561	0.147439	Sourdough	COG2351	GC_00001328	0.6562	0.931	32	29
Cobalamin synthase CobS (adenosylcobinamide-GDP ribazoletransferase) (CobS) (PUBMED:31481610)	6.8497	0.00886561	0.147439	Sourdough	COG0368	GC_00002876, GC_00004630, GC_00004662, GC_00005315, GC_00007824, GC_00010158, GC_00011382, GC_00011721	0.6562	0.931	32	29
DNA-binding response regulator, OmpR family, contains REC and winged-helix (wHTH) domain (OmpR) (PDB:1XHF)!!!Two-component response regulator, PleD family, consists of two REC domains and a diguanylate cyclase (GGDEF) domain (PleD) (PDB:1W25)!!!Signal transduction histidine kinase regulating C4-dicarboxylate transport system (PDB:4GCZ)	6.8497	0.00886561	0.147439	Sourdough	COG0745!!!COG3706!!!COG4191	GC_00001405, GC_00010036	0.6562	0.931	32	29
3-methyladenine DNA glycosylase Tag (Tag) (PDB:1LMZ)	6.75592	0.00934373	0.15317	Sourdough	COG2818	GC_00000967	0.7188	0.9655	32	29
Aspartate ammonia-lyase (AspA) (PDB:6WNG)	6.55748	0.0104444	0.167622	Sourdough	COG1027	GC_00002632	0.125	0.4138	32	29
tRNA A58 N-methylase Trm61 (Gcd14) (PDB:1I9G)	6.55748	0.0104444	0.167622	Sourdough	COG2519	GC_00004549, GC_00008582, GC_00010457, GC_00010706	0.125	0.4138	32	29
Predicted nuclease of the RNAse H fold, HicB family (HicB)	6.48504	0.0108786	0.171003	Sourdough	COG4226	GC_00002338, GC_00002793, GC_00002938, GC_00009098	0.4375	0.7586	32	29
Uncharacterized conserved protein YfaS, alpha-2-macroglobulin family (YfaS) (PDB:2A73)	6.32083	0.0119328	0.179443	Sourdough	COG2373	GC_00003206	0.0625	0.3103	32	29
Predicted FMN-binding regulatory protein PaiB (PaiB) (PDB:2OL5)	6.32083	0.0119328	0.179443	Sourdough	COG2808	GC_00004513, GC_00010796	0.0625	0.3103	32	29
Lipopolysaccharide biosynthesis protein, LPS:glycosyltransferase (RfaJ) (PDB:1G9R)	6.23174	0.012548	0.179443	Sourdough	COG1442	GC_00002873, GC_00004350, GC_00005873, GC_00007181, GC_00009134, GC_00009237, GC_00010350, GC_00010578, GC_00011119, GC_00011468	0.4062	0.7241	32	29
Precorrin-6x reductase (CobK) (PDB:4X7G)	6.05225	0.0138886	0.179443	Sourdough	COG2099	GC_00001689, GC_00005387	0.625	0.8966	32	29
Phosphotransacetylase (includes Pta, EutD and phosphobutyryltransferase) (Pta) (PDB:1QZT) (PUBMED:28754323)	6.05225	0.0138886	0.179443	Sourdough	COG0280	GC_00001433	0.625	0.8966	32	29
Phage repressor protein C, contains Cro/C1-type HTH and peptisase s24 domains	6.03069	0.0140593	0.179443	Sourdough	COG2932	GC_00001781, GC_00002820, GC_00003307, GC_00003655, GC_00004416, GC_00005290, GC_00005800, GC_00006012, GC_00006104, GC_00006666, GC_00006731, GC_00007219, GC_00007463, GC_00007562, GC_00007659, GC_00007961, GC_00008929, GC_00009076, GC_00009904, GC_00010112, GC_00010758, GC_00011175, GC_00011344, GC_00011617, GC_00011697	0.8125	1	32	29
Ca2+-binding protein, RTX toxin-related (PDB:1AF0) (PUBMED:15135544)	6.03069	0.0140593	0.179443	Sourdough	COG2931	GC_00001747, GC_00004852, GC_00004880, GC_00005227, GC_00005235, GC_00006207, GC_00007964, GC_00008175, GC_00009164, GC_00009692	0.8125	1	32	29
4-hydroxybenzoate synthetase (chorismate-pyruvate lyase) (UbiC) (PDB:1FW9)	6.03069	0.0140593	0.179443	Sourdough	COG3161	GC_00002500, GC_00003318, GC_00004274, GC_00004333, GC_00005148, GC_00009404	0.8125	1	32	29
Uncharacterized conserved protein, DUF1489 domain	6.03069	0.0140593	0.179443	Sourdough	COG5458	GC_00001406, GC_00003808	0.8125	1	32	29
Heme-binding protein HbpS, GlcG/HbpS family (GlcG) (PDB:2A2L) (PUBMED:19244623;25342754)	6.03069	0.0140593	0.179443	Sourdough	COG3193	GC_00001530, GC_00002912, GC_00004108, GC_00004553, GC_00005469, GC_00005479, GC_00008992	0.8125	1	32	29
CRISPR-Cas system type I-C effector complex large subunit Cas8c (Cas8c)	6.00934	0.0142303	0.179443	Sourdough	COG5941	GC_00006018	0	0.1724	32	29
Membrane-bound lytic murein transglycosylase MltF (MltF) (PDB:4OWD)	6.00934	0.0142303	0.179443	Sourdough	COG4623	GC_00007653, GC_00010362	0	0.1724	32	29
CRISPR/Cas system-associated exonuclease Cas4, RecB family (Cas4) (PDB:4R5Q)	6.00934	0.0142303	0.179443	Sourdough	COG1468	GC_00006067	0	0.1724	32	29
N-acetyltransferase, GNAT superfamily (includes histone acetyltransferase HPA2) (PhnO)	6.00934	0.0142303	0.179443	Sourdough	COG0454	GC_00005974	0	0.1724	32	29
CRISPR-Cas system type I effector complex subunit Cas7, RAMP superfamily (Cas7)	6.00934	0.0142303	0.179443	Sourdough	COG3649	GC_00006029	0	0.1724	32	29
TPP-dependent trihydroxycyclohexane-1,2-dione (THcHDO) dehydratase, myo-inositol metabolism (IolD)	6.00934	0.0142303	0.179443	Sourdough	COG3962	GC_00006118	0	0.1724	32	29
Predicted DNA-binding protein with double-wing structural motif, MmcQ/YjbR family (MmcQ) (PDB:2A1V) (PUBMED:17266124)	6.00934	0.0142303	0.179443	Sourdough	COG2315	GC_00006037	0	0.1724	32	29
Superfamily I DNA and/or RNA helicase (DNA2) (PDB:2GJK)!!!Very-short-patch-repair endonuclease (YcjD) (PDB:3HRL)	5.78691	0.0161459	0.195754	Sourdough	COG1112!!!COG2852	GC_00001960	0.2812	0.5862	32	29
2-keto-3-deoxy-L-rhamnonate aldolase RhmA (HpcH) (PDB:1DXE)	5.7151	0.0168196	0.195754	Sourdough	COG3836	GC_00002726, GC_00006341	0.0938	0.3448	32	29
Amino acid permease (SdaC)	5.7151	0.0168196	0.195754	Sourdough	COG0814	GC_00002859	0.0938	0.3448	32	29
Acetylornithine aminotransferase/4-aminobutyrate aminotransferase (ArgD) (PDB:1SF2)	5.70792	0.0168885	0.195754	Sourdough	COG0160	GC_00001337, GC_00011523	0.6875	0.931	32	29
CDP-glycerol glycerophosphotransferase, TagB/SpsB family (TagB)	5.70792	0.0168885	0.195754	Sourdough	COG1887	GC_00001373, GC_00002538	0.6875	0.931	32	29
Uncharacterized membrane protein YgaE, UPF0421/DUF939 family (YgaE)	5.70792	0.0168885	0.195754	Sourdough	COG4129	GC_00001464, GC_00007855	0.6875	0.931	32	29
N-acetylmuramic acid 6-phosphate (MurNAc-6-P) etherase (MurQ) (PDB:4S12) (PUBMED:10095793)	5.61703	0.0177868	0.197201	Sourdough	COG2103	GC_00001668, GC_00004160, GC_00008586	0.75	0.9655	32	29
Ketopantoate hydroxymethyltransferase (PanB) (PDB:3VAV)	5.61703	0.0177868	0.197201	Sourdough	COG0413	GC_00001321, GC_00008339	0.75	0.9655	32	29
ABC-type sulfate/molybdate transport systems, ATPase component (CysA)	5.61703	0.0177868	0.197201	Sourdough	COG1118	GC_00001170	0.75	0.9655	32	29
N-acetylglucosamine-6-phosphate deacetylase (NagA) (PDB:1O12)	5.61703	0.0177868	0.197201	Sourdough	COG1820	GC_00001062	0.75	0.9655	32	29
Uncharacterized conserved protein, DUF1073 domain	5.44825	0.0195879	0.213054	Sourdough	COG3567	GC_00001667, GC_00004653, GC_00008888	0.5938	0.8621	32	29
Transcriptional regulator, contains XRE-family HTH domain (HipB) (PDB:1ADR)!!!Phage repressor protein C, contains Cro/C1-type HTH and peptisase s24 domains	5.10961	0.0237937	0.241223	Sourdough	COG1396!!!COG2932	GC_00001792, GC_00009309	0.4375	0.7241	32	29
NADPH-dependent ferric siderophore reductase, contains FAD-binding and SIP domains (ViuB) (PDB:2GPJ)	5.10961	0.0237937	0.241223	Sourdough	COG2375	GC_00001731, GC_00007870	0.4375	0.7241	32	29
Uncharacterized conserved protein, DUF2213 domain (PUBMED:21183074)	4.98539	0.0255622	0.241223	Sourdough	COG3566	GC_00001823, GC_00004866, GC_00006726, GC_00009149, GC_00010438, GC_00011677	0.5625	0.8276	32	29
Acetate kinase (AckA) (PDB:3SK3)	4.97184	0.0257632	0.241223	Sourdough	COG0282	GC_00001432	0.6562	0.8966	32	29
Malic enzyme (SfcA) (PDB:1DO8)	4.97184	0.0257632	0.241223	Sourdough	COG0281	GC_00001269	0.6562	0.8966	32	29
Uncharacterized conserved protein, DUF1643 domain	4.93411	0.0263316	0.241223	Sourdough	COG4333	GC_00000985	0.8438	1	32	29
O-antigen ligase (RfaL)	4.93411	0.0263316	0.241223	Sourdough	COG3307	GC_00001757, GC_00003208, GC_00004304, GC_00004330, GC_00008707, GC_00010461	0.8438	1	32	29
Cation-transporting P-type ATPase (ZntA) (PDB:4BBJ)!!!Copper chaperone CopZ (CopZ) (PDB:1AFI)	4.93411	0.0263316	0.241223	Sourdough	COG2217!!!COG2608	GC_00000998	0.8438	1	32	29
Thiosulfate dehydrogenase TsdA, contains C-terminal cytochrome c domain (TsdA) (PUBMED:32457501)	4.92393	0.0264872	0.241223	Sourdough	COG3258	GC_00002911, GC_00004101, GC_00004974, GC_00007339	0.4062	0.6897	32	29
Exoribonuclease R (VacB) (PDB:6H25)	4.63478	0.0313301	0.258185	Sourdough	COG0557	GC_00002872, GC_00004379, GC_00004403, GC_00005192, GC_00007760, GC_00008859, GC_00009800, GC_00011133, GC_00011616	0.7188	0.931	32	29
NADH:ubiquinone oxidoreductase subunit 3 (chain A) (NuoA) (PDB:3RKO)	4.63478	0.0313301	0.258185	Sourdough	COG0838	GC_00001261, GC_00005400	0.7188	0.931	32	29
Imidazolonepropionase or related amidohydrolase (HutI) (PDB:3OOQ)	4.63478	0.0313301	0.258185	Sourdough	COG1228	GC_00001874, GC_00002417, GC_00002703	0.7188	0.931	32	29
DNA anti-recombination protein (rearrangement mutator) RmuC (RmuC)	4.63478	0.0313301	0.258185	Sourdough	COG1322	GC_00001216	0.7188	0.931	32	29
NADH:ubiquinone oxidoreductase NDUFA12 subunit (Leigh syndrome) (NDUFA12)	4.63478	0.0313301	0.258185	Sourdough	COG3761	GC_00001280	0.7188	0.931	32	29
ABC-type sulfate transport system, periplasmic component (Sbp) (PDB:5UM2)	4.63478	0.0313301	0.258185	Sourdough	COG1613	GC_00000986	0.7188	0.931	32	29
Regulator of sirC expression, contains transglutaminase-like and TPR domains (SirB1)	4.63478	0.0313301	0.258185	Sourdough	COG2912	GC_00002415, GC_00002695, GC_00003278, GC_00009702, GC_00010570, GC_00011459	0.7188	0.931	32	29
Uncharacterized membrane protein YckC, RDD family (YckC)	4.63478	0.0313301	0.258185	Sourdough	COG1714	GC_00001450, GC_00010024, GC_00010025	0.7188	0.931	32	29
Fe-S cluster assembly scaffold protein IscU, NifU family (IscU) (PDB:1Q48)	4.63478	0.0313301	0.258185	Sourdough	COG0822	GC_00001540, GC_00005875	0.7188	0.931	32	29
BadF-type ATPase, related to human N-acetylglucosamine kinase (BadF) (PUBMED:17954692;12761179;12761179)	4.63478	0.0313301	0.258185	Sourdough	COG2971	GC_00002394, GC_00002503, GC_00003507, GC_00007945, GC_00009743, GC_00011611	0.7188	0.931	32	29
N-terminal domain of uncharacterized protein YciW (function unknown) (YciW1)	4.62392	0.0315291	0.258185	Sourdough	COG4950	GC_00008517, GC_00009587, GC_00009590	0.0312	0.2069	32	29
Methyl-accepting chemotaxis protein (MCP) (Tar) (PDB:1QU7)!!!HAMP domain (HAMP)	4.62392	0.0315291	0.258185	Sourdough	COG0840!!!COG2770	GC_00004936	0.0312	0.2069	32	29
Predicted restriction endonuclease, HNH family (PDB:6GHC)	4.62392	0.0315291	0.258185	Sourdough	COG3183	GC_00007577, GC_00009694, GC_00010692	0.0312	0.2069	32	29
Regulation of enolase protein 1 (function unknown), concanavalin A-like superfamily (Ree1) (PDB:3MEP)	4.62392	0.0315291	0.258185	Sourdough	COG3506	GC_00003441	0.0312	0.2069	32	29
Limonene-1,2-epoxide hydrolase LimA/EphG (LimA) (PDB:1NU3)	4.62392	0.0315291	0.258185	Sourdough	COG4308	GC_00005236	0.0312	0.2069	32	29
Arginine/lysine/ornithine decarboxylase (LdcC) (PDB:1C4K)	4.62392	0.0315291	0.258185	Sourdough	COG1982	GC_00005191	0.0312	0.2069	32	29
Cobalamin biosynthesis protein CbiD (cobalt-precorrin-5B C-methyltransferase) (CbiD) (PDB:1SR8)	4.62224	0.0315599	0.258185	Sourdough	COG1903	GC_00001675	0.5312	0.7931	32	29
ABC-type sulfate transport system, permease component (CysU) (PDB:3D31)	4.53384	0.033231	0.260291	Sourdough	COG0555	GC_00001043	0.7812	0.9655	32	29
ABC-type nitrate/sulfonate/bicarbonate transport system, permease component (TauC)	4.53384	0.033231	0.260291	Sourdough	COG0600	GC_00001087, GC_00002011, GC_00002614, GC_00004041, GC_00005020, GC_00005029, GC_00005344, GC_00007051, GC_00007243	0.7812	0.9655	32	29
ABC-type nitrate/sulfonate/bicarbonate transport system, periplasmic component (TauA) (PDB:2X26)	4.53384	0.033231	0.260291	Sourdough	COG0715	GC_00001029, GC_00001562, GC_00002308, GC_00002630, GC_00003398, GC_00003648, GC_00004609, GC_00004973, GC_00005017, GC_00005018, GC_00005047, GC_00005270, GC_00005325, GC_00006238, GC_00006292, GC_00006349, GC_00006640, GC_00006888, GC_00007153, GC_00007196, GC_00007264, GC_00007831, GC_00009641, GC_00010714	0.7812	0.9655	32	29
ABC-type sulfate transport system, permease component (CysW)	4.53384	0.033231	0.260291	Sourdough	COG4208	GC_00001049	0.7812	0.9655	32	29
ABC-type nitrate/sulfonate/bicarbonate transport system, ATPase component (TauB)	4.53384	0.033231	0.260291	Sourdough	COG1116	GC_00001129, GC_00001971, GC_00002639, GC_00004305, GC_00004358, GC_00005005, GC_00005150, GC_00006488, GC_00007976	0.7812	0.9655	32	29
Sugar isomerase-related protein YecE, UPF0759/DUF72 family (YecE) (PDB:1VPQ)	4.15647	0.0414757	0.317289	Sourdough	COG1801	GC_00002635	0.125	0.3448	32	29
Glycosyltransferase involved in cell wall bisynthesis (RfaB) (PDB:2IV7)!!!Glycosyltransferase involved in cell wall bisynthesis (WcaA) (PDB:5MLZ)	3.9981	0.0455515	0.342673	Sourdough	COG0438!!!COG0463	GC_00001952, GC_00002644, GC_00003072, GC_00004843, GC_00007593, GC_00008358, GC_00011657	0.5938	0.8276	32	29
Bacteriocin, linocin/CFP29 family (CFP29) (PDB:2E0Z)	3.9981	0.0455515	0.342673	Sourdough	COG1659	GC_00001611	0.5938	0.8276	32	29
Beta-galactosidase GanA (GanA) (PDB:1KWG)	3.91361	0.0478966	0.342673	Sourdough	COG1874	GC_00002880, GC_00007460	0.1562	0.3793	32	29
Ribonuclease PH (Rph) (PDB:1UDO)	3.87939	0.0488824	0.342673	Sourdough	COG0689	GC_00000970	0.875	1	32	29
Threonine/homoserine efflux transporter RhtA (RhtA)	3.87939	0.0488824	0.342673	Sourdough	COG5006	GC_00001577, GC_00003973, GC_00009799, GC_00011652	0.875	1	32	29
Copper(I)-binding protein (PDB:1X9L)	3.87939	0.0488824	0.342673	Sourdough	COG2847	GC_00002354, GC_00003845, GC_00004121, GC_00004175, GC_00005328, GC_00010447, GC_00011710	0.875	1	32	29
AraC-type DNA-binding domain and AraC-containing proteins (AraC) (PDB:1BL0)!!!DNA gyrase inhibitor GyrI/SbmC (SbmC) (PDB:1JYH)	3.87111	0.0491239	0.342673	Sourdough	COG2207!!!COG3449	GC_00003687	0.0625	0.2414	32	29
Phage-related protein, predicted endonuclease	3.87111	0.0491239	0.342673	Sourdough	COG5377	GC_00005351, GC_00007878	0.0625	0.2414	32	29

## Sheet: TableS9_strain_enrichment
key	statistic	p.value	method	p.value.fdr	gene_description	module	header	subheader	Category	Average	GCF_001580625v1_oxydans	GCF_001581045v1_GlOxy	GCF_030450005v1_GlOxy	GCF_024158385v1_AcOri	GCF_001580615v1_AcMal	GCF_017377745v1_AcSur	GCF_001580635v1_GlOxy	GCF_001580815_GlOxy	GCF_024158465v1_GlOxy	GCF_001580705v1_GlOxy	GCF_004302915v1_KoXyl	GCF_007991375v1_AcNit	GCF_011516735v1_AcFal	GCF_007991395v1_AcOen	GCF_000379545v1_AcAce	GCF_024158505v1_AcOri	GCF_024158475v1_AcOri	GCF_006539325v1_AcOrl	GCF_001581085v1_AcMal	GCF_001581035v1_AcMal	GCF_021284605v1_AcSic	GCF_002153685v1_AcOri	GCF_002153475v1_AcOri	GCF_002153735v1_AcOri	GCF_002153775v1_AcCib	GCF_014132135v1_AcPer	GCF_007989335v1_AcOri	GCF_002409655v1_AcOri	GCF_011516935v1_AcFar	GCF_001580695_AcMal	GCF_022643725v1_AcPer	GCF_011516875v1_AcLov	G514_1_AcOri	SRR10454491_Ac	G361_1_AcSen	G_13_1_AcSen	G275_1_AcTro	G517_1_Ac	SRR10454517_AcCer
GH13	13.3529	0.00025803	Kruskal-Wallis rank sum test	0.00722477	GH13 alpha-amylase (EC 3.2.1.1); pullulanase (EC 3.2.1.41); cyclomaltodextrin glucanotransferase (EC 2.4.1.19); cyclomaltodextrinase (EC 3.2.1.54); trehalose-6-phosphate hydrolase (EC 3.2.1.93); oligo-alpha-glucosidase (EC 3.2.1.10); maltogenic amylase (EC 3.2.1.133); neopullulanase (EC 3.2.1.135); alpha-glucosidase (EC 3.2.1.20); maltotetraose-forming alpha-amylase (EC 3.2.1.60); isoamylase (EC …	Glycoside Hydrolases	CAZY	Starch Backbone Cleavage	carbon utilization	1.68	0	0	0	0	3	0	0	0	0	0	4	1	4	4	0	0	0	0	2	1	4	0	0	0	0	0	0	0	0	4	0	0	4	0	4	4	4	0	5
K02386	7.62528	0.00575557	Kruskal-Wallis rank sum test	0.0378908	flagella basal body P-ring formation protein FlgA	Flagellar Assembly	Flagellar cytoplasmic chaperone		MISC	0.32	1	1	1	1	1	1	1	1	1	1	0	1	1	1	1	1	1	0	1	0	1	1	1	1	0	0	1	1	0	0	1	1	1	0	0	0	0	0	0
K02388	7.62528	0.00575557	Kruskal-Wallis rank sum test	0.0378908	flagellar basal-body rod protein FlgC	Flagellar Assembly	Flagella Structure		MISC	0.32	1	1	1	1	1	1	1	1	1	1	0	1	1	1	1	1	1	0	1	0	1	1	1	1	0	0	1	1	0	0	1	1	1	0	0	0	0	0	0
K02389	7.62528	0.00575557	Kruskal-Wallis rank sum test	0.0378908	flagellar basal-body rod modification protein FlgD	Flagellar Assembly	Flagella Structure		MISC	0.32	1	1	1	1	1	1	1	1	1	1	0	1	1	1	1	1	1	0	1	0	1	1	1	1	0	0	1	1	0	0	1	1	1	0	0	0	0	0	0
K02392	7.62528	0.00575557	Kruskal-Wallis rank sum test	0.0378908	flagellar basal-body rod protein FlgG	Flagellar Assembly	Flagella Structure		MISC	0.32	1	1	1	1	1	1	1	1	1	1	0	1	1	1	1	1	1	0	1	0	1	1	1	1	0	0	1	1	0	0	1	1	1	0	0	0	0	0	0
K02393	7.62528	0.00575557	Kruskal-Wallis rank sum test	0.0378908	flagellar L-ring protein precursor FlgH	Flagellar Assembly	Flagella Structure		MISC	0.32	1	1	1	1	1	1	1	1	1	1	0	1	1	1	1	1	1	0	1	0	1	1	1	1	0	0	1	1	0	0	1	1	1	0	0	0	0	0	0
K02394	7.62528	0.00575557	Kruskal-Wallis rank sum test	0.0378908	flagellar P-ring protein precursor FlgI	Flagellar Assembly	Flagella Structure		MISC	0.32	1	1	1	1	1	1	1	1	1	1	0	1	1	1	1	1	1	0	1	0	1	1	1	1	0	0	1	1	0	0	1	1	1	0	0	0	0	0	0
K02417	7.62528	0.00575557	Kruskal-Wallis rank sum test	0.0378908	flagellar motor switch protein FliN/FliY	Flagellar Assembly	Flagella Structure		MISC	0.32	1	1	1	1	1	1	1	1	1	1	0	1	1	1	1	1	1	0	1	0	1	1	1	1	0	0	1	1	0	0	1	1	1	0	0	0	0	0	0
K02418	7.62528	0.00575557	Kruskal-Wallis rank sum test	0.0378908	flagellar protein FliO/FliZ	Flagellar Assembly	Flagella Structure		MISC	0.32	1	1	1	1	1	1	1	1	1	1	0	1	1	1	1	1	1	0	1	0	1	1	1	1	0	0	1	1	0	0	1	1	1	0	0	0	0	0	0
K02419	7.62528	0.00575557	Kruskal-Wallis rank sum test	0.0378908	flagellar biosynthetic protein FliP	Flagellar Assembly	Flagella Structure		MISC	0.32	1	1	1	1	1	1	1	1	1	1	0	1	1	1	1	1	1	0	1	0	1	1	1	1	0	0	1	1	0	0	1	1	1	0	0	0	0	0	0
K02420	7.62528	0.00575557	Kruskal-Wallis rank sum test	0.0378908	flagellar biosynthetic protein FliQ	Flagellar Assembly	Flagella Structure		MISC	0.32	1	1	1	1	1	1	1	1	1	1	0	1	1	1	1	1	1	0	1	0	1	1	1	1	0	0	1	1	0	0	1	1	1	0	0	0	0	0	0
K02421	7.62528	0.00575557	Kruskal-Wallis rank sum test	0.0378908	flagellar biosynthetic protein FliR	Flagellar Assembly	Flagella Structure		MISC	0.28	1	1	1	1	1	1	1	1	1	1	0	1	1	0	0	1	1	0	1	0	0	1	1	1	0	0	1	1	0	0	1	1	1	0	0	0	0	0	0
K02557	7.62528	0.00575557	Kruskal-Wallis rank sum test	0.0378908	chemotaxis protein MotB	Flagellar Assembly	Flagella Structure		MISC	0.72	2	2	2	2	2	1	2	2	2	2	1	2	2	2	1	2	2	1	2	1	1	2	2	2	1	1	2	2	1	1	1	1	2	1	1	1	1	1	1
[truncated: 22 more columns]

## Sheet: TableS10_Mobilome_CAZy
contig	fasta	scaffold	genome	species	source	gene_position	start_position	end_position	strandedness	rank	ko_id	kegg_hit	uniref_id	uniref_hit	uniref_taxonomy	uniref_RBH	uniref_identity	uniref_bitScore	uniref_eVal	viral_id	viral_hit	viral_RBH	viral_identity	viral_bitScore	viral_eVal	peptidase_id	peptidase_family	peptidase_hit	peptidase_RBH	peptidase_identity	peptidase_bitScore	peptidase_eVal	pfam_hits	cazy_ids	cazy_hits	cazy_subfam_ec	cazy_best_hit	heme_regulatory_motif_count	vogdb_id	vogdb_hits	vogdb_categories	virsorter_category	auxiliary_score	is_transposon	amg_flags
all_assemblies_renamed_plasmid_G_011_1B_oryzifermentans_assembly_NODE_17_length_18645_cov_70.384156_22	all_assemblies_renamed_plasmid	G_011_1B_oryzifermentans_assembly_NODE_17_length_18645_cov_70.384156	G11_1_AcOry	Acetobacter_oryzifermentans	plasmid	22	17345	18061	1	B			A0A7W4K3H6_9PROT	UniRef90_A0A7W4K3H6 Lytic transglycosylase domain-containing protein n=5 Tax=Acetobacteraceae TaxID=433 RepID=A0A7W4K3H6_9PROT	Acetobacteraceae	TRUE	0.883	439	7.4e-137														Transglycosylase SLT domain [PF01464.24]	GH23	GH23 lysozyme type G (EC 3.2.1.17); peptidoglycan lyase (EC 4.2.2.n1) also known in the literature as peptidoglycan lytic transglycosylase; chitinase (EC 3.2.1.14)	3.2.1.17,3.2.1.17_or_4.2.2.n1,4.2.2.n1	GH23.hmm	0
all_assemblies_renamed_plasmid_G_011_1B_oryzifermentans_assembly_NODE_17_length_18645_cov_70.384156_1	all_assemblies_renamed_plasmid	G_011_1B_oryzifermentans_assembly_NODE_17_length_18645_cov_70.384156	G11_1_AcOry	Acetobacter_oryzifermentans	plasmid	1	3	1217	1	B	K01883	cysteinyl-tRNA synthetase [EC:6.1.1.16]	A0A5C1YSC7_9PROT	UniRef90_A0A5C1YSC7 Cysteine--tRNA ligase n=6 Tax=Acetobacteraceae TaxID=433 RepID=A0A5C1YSC7_9PROT	Acetobacteraceae	TRUE	0.981	788	1.75e-254														tRNA synthetases class I (C) catalytic domain [PF01406.23]; tRNA synthetases class I (I, L, M and V) [PF00133.26]; tRNA synthetases class I (M) [PF09334.15]					0
all_assemblies_renamed_plasmid_G_011_1B_oryzifermentans_assembly_NODE_17_length_18645_cov_70.384156_2	all_assemblies_renamed_plasmid	G_011_1B_oryzifermentans_assembly_NODE_17_length_18645_cov_70.384156	G11_1_AcOry	Acetobacter_oryzifermentans	plasmid	2	1291	1590	-1	C			A0A833JHX6_9PROT	UniRef90_A0A833JHX6 Uncharacterized protein n=2 Tax=Acetobacteraceae TaxID=433 RepID=A0A833JHX6_9PROT	Acetobacteraceae	FALSE	0.899	188	1.51e-52																			0
all_assemblies_renamed_plasmid_G_011_1B_oryzifermentans_assembly_NODE_17_length_18645_cov_70.384156_3	all_assemblies_renamed_plasmid	G_011_1B_oryzifermentans_assembly_NODE_17_length_18645_cov_70.384156	G11_1_AcOry	Acetobacter_oryzifermentans	plasmid	3	1697	3007	1	B			A0A5C1YQ44_9PROT	UniRef90_A0A5C1YQ44 Apea-like HEPN domain-containing protein n=3 Tax=Rhodospirillales TaxID=204441 RepID=A0A5C1YQ44_9PROT	Rhodospirillales	TRUE	0.988	905	1.8e-294																			0
all_assemblies_renamed_plasmid_G_011_1B_oryzifermentans_assembly_NODE_17_length_18645_cov_70.384156_4	all_assemblies_renamed_plasmid	G_011_1B_oryzifermentans_assembly_NODE_17_length_18645_cov_70.384156	G11_1_AcOry	Acetobacter_oryzifermentans	plasmid	4	3330	4637	1	B			A0A5C1YTE3_9PROT	UniRef90_A0A5C1YTE3 Uncharacterized protein n=2 Tax=Acetobacteraceae TaxID=433 RepID=A0A5C1YTE3_9PROT	Acetobacteraceae	TRUE	0.948	867	2.34e-281																			0
all_assemblies_renamed_plasmid_G_011_1B_oryzifermentans_assembly_NODE_17_length_18645_cov_70.384156_5	all_assemblies_renamed_plasmid	G_011_1B_oryzifermentans_assembly_NODE_17_length_18645_cov_70.384156	G11_1_AcOry	Acetobacter_oryzifermentans	plasmid	5	4856	6925	1	B	K03497	ParB family transcriptional regulator, chromosome partitioning protein	A0A7W4K3K0_9PROT	UniRef90_A0A7W4K3K0 ParB/RepB/Spo0J family partition protein n=43 Tax=Acetobacteraceae TaxID=433 RepID=A0A7W4K3K0_9PROT	Acetobacteraceae	TRUE	0.869	1250	0														Family of unknown function (DUF6878) [PF21798.1]; ParB/Sulfiredoxin domain [PF02195.22]					0
all_assemblies_renamed_plasmid_G_011_1B_oryzifermentans_assembly_NODE_17_length_18645_cov_70.384156_6	all_assemblies_renamed_plasmid	G_011_1B_oryzifermentans_assembly_NODE_17_length_18645_cov_70.384156	G11_1_AcOry	Acetobacter_oryzifermentans	plasmid	6	7062	8264	1	C			A0A0N1FC45_9PROT	UniRef90_A0A0N1FC45 DUF932 domain-containing protein n=182 Tax=Bacteria TaxID=2 RepID=A0A0N1FC45_9PROT	Bacteria	FALSE	0.924	775	4.75e-250														Domain of unknown function (DUF932) [PF06067.15]					0
all_assemblies_renamed_plasmid_G_011_1B_oryzifermentans_assembly_NODE_17_length_18645_cov_70.384156_7	all_assemblies_renamed_plasmid	G_011_1B_oryzifermentans_assembly_NODE_17_length_18645_cov_70.384156	G11_1_AcOry	Acetobacter_oryzifermentans	plasmid	7	8342	8617	-1	C			A0A0U5EYM3_9PROT	UniRef90_A0A0U5EYM3 DNA-binding protein HU-beta n=73 Tax=Rhodospirillales TaxID=204441 RepID=A0A0U5EYM3_9PROT	Rhodospirillales	FALSE	0.874	168	1.41e-45														Bacterial DNA-binding protein [PF00216.25]; HU domain fused to wHTH, Ig, or Glycine-rich motif [PF18291.5]					0
all_assemblies_renamed_plasmid_G_011_1B_oryzifermentans_assembly_NODE_17_length_18645_cov_70.384156_8	all_assemblies_renamed_plasmid	G_011_1B_oryzifermentans_assembly_NODE_17_length_18645_cov_70.384156	G11_1_AcOry	Acetobacter_oryzifermentans	plasmid	8	8710	9789	1	C			A0A5C1YP76_9PROT	UniRef90_A0A5C1YP76 DNA primase n=5 Tax=Acetobacteraceae TaxID=433 RepID=A0A5C1YP76_9PROT	Acetobacteraceae	FALSE	0.931	702	1.45e-225														Toprim domain [PF13362.10]					0
all_assemblies_renamed_plasmid_G_011_1B_oryzifermentans_assembly_NODE_17_length_18645_cov_70.384156_9	all_assemblies_renamed_plasmid	G_011_1B_oryzifermentans_assembly_NODE_17_length_18645_cov_70.384156	G11_1_AcOry	Acetobacter_oryzifermentans	plasmid	9	10101	11036	1	C			A0A0U5BDP3_9PROT	UniRef90_A0A0U5BDP3 DUF2493 domain-containing protein n=122 Tax=Rhodospirillales TaxID=204441 RepID=A0A0U5BDP3_9PROT	Rhodospirillales	FALSE	0.957	627	1.13e-200														YspA, cpYpsA-related SLOG family [PF10686.13]					0
all_assemblies_renamed_plasmid_G_011_1B_oryzifermentans_assembly_NODE_17_length_18645_cov_70.384156_10	all_assemblies_renamed_plasmid	G_011_1B_oryzifermentans_assembly_NODE_17_length_18645_cov_70.384156	G11_1_AcOry	Acetobacter_oryzifermentans	plasmid	10	11806	12129	1	C			G2I178_KOMMN	UniRef90_G2I178 DUF736 domain-containing protein n=72 Tax=cellular organisms TaxID=131567 RepID=G2I178_KOMMN	cellular organisms	FALSE	0.981	224	9.84e-65														Protein of unknown function (DUF736) [PF05284.16]					0
all_assemblies_renamed_plasmid_G_011_1B_oryzifermentans_assembly_NODE_17_length_18645_cov_70.384156_11	all_assemblies_renamed_plasmid	G_011_1B_oryzifermentans_assembly_NODE_17_length_18645_cov_70.384156	G11_1_AcOry	Acetobacter_oryzifermentans	plasmid	11	12471	12623	1	C			UPI000A8A3138	UniRef90_UPI000A8A3138 hypothetical protein n=3 Tax=Rhodospirillales TaxID=204441 RepID=UPI000A8A3138	Rhodospirillales	FALSE	0.898	96	1.44e-21																			0
all_assemblies_renamed_plasmid_G_011_1B_oryzifermentans_assembly_NODE_17_length_18645_cov_70.384156_12	all_assemblies_renamed_plasmid	G_011_1B_oryzifermentans_assembly_NODE_17_length_18645_cov_70.384156	G11_1_AcOry	Acetobacter_oryzifermentans	plasmid	12	12780	13064	1	C			A0A833N717_9PROT	UniRef90_A0A833N717 XRE family transcriptional regulator n=5 Tax=Acetobacteraceae TaxID=433 RepID=A0A833N717_9PROT	Acetobacteraceae	FALSE	0.853	168	8.7e-46																			0
all_assemblies_renamed_plasmid_G_011_1B_oryzifermentans_assembly_NODE_17_length_18645_cov_70.384156_13	all_assemblies_renamed_plasmid	G_011_1B_oryzifermentans_assembly_NODE_17_length_18645_cov_70.384156	G11_1_AcOry	Acetobacter_oryzifermentans	plasmid	13	13196	13459	1	C			A0A149VC77_9PROT	UniRef90_A0A149VC77 DUF2285 domain-containing protein n=5 Tax=Acetobacteraceae TaxID=433 RepID=A0A149VC77_9PROT	Acetobacteraceae	FALSE	0.882	162	9.75e-44														Uncharacterized conserved protein (DUF2285) [PF10074.13]					0
all_assemblies_renamed_plasmid_G_011_1B_oryzifermentans_assembly_NODE_17_length_18645_cov_70.384156_14	all_assemblies_renamed_plasmid	G_011_1B_oryzifermentans_assembly_NODE_17_length_18645_cov_70.384156	G11_1_AcOry	Acetobacter_oryzifermentans	plasmid	14	13598	13816	1	C			A0A7W4PJF0_9PROT	UniRef90_A0A7W4PJF0 Transcriptional regulator-like domain-containing protein n=3 Tax=Acetobacteraceae TaxID=433 RepID=A0A7W4PJF0_9PROT	Acetobacteraceae	FALSE	0.972	150	8.43e-40														Family of unknown function (DUF6499) [PF20109.3]					0
all_assemblies_renamed_plasmid_G_011_1B_oryzifermentans_assembly_NODE_17_length_18645_cov_70.384156_15	all_assemblies_renamed_plasmid	G_011_1B_oryzifermentans_assembly_NODE_17_length_18645_cov_70.384156	G11_1_AcOry	Acetobacter_oryzifermentans	plasmid	15	13836	14384	1	C			A0A9N7CGX7_9PROT	UniRef90_A0A9N7CGX7 T6SS Transcription factor RovC-like DNA binding domain-containing protein n=18 Tax=Rhodospirillales TaxID=204441 RepID=A0A9N7CGX7_9PROT	Rhodospirillales	FALSE	0.846	321	6.59e-97														Uncharacterized conserved protein (DUF2285) [PF10074.13]					0
all_assemblies_renamed_plasmid_G_011_1B_oryzifermentans_assembly_NODE_17_length_18645_cov_70.384156_16	all_assemblies_renamed_plasmid	G_011_1B_oryzifermentans_assembly_NODE_17_length_18645_cov_70.384156	G11_1_AcOry	Acetobacter_oryzifermentans	plasmid	16	14271	14552	-1	E																												0
all_assemblies_renamed_plasmid_G_011_1B_oryzifermentans_assembly_NODE_17_length_18645_cov_70.384156_17	all_assemblies_renamed_plasmid	G_011_1B_oryzifermentans_assembly_NODE_17_length_18645_cov_70.384156	G11_1_AcOry	Acetobacter_oryzifermentans	plasmid	17	14606	14857	1	C			A0A0N1N3A8_9PROT	UniRef90_A0A0N1N3A8 Helix-turn-helix domain-containing protein n=15 Tax=Acetobacteraceae TaxID=433 RepID=A0A0N1N3A8_9PROT	Acetobacteraceae	FALSE	0.972	172	2.14e-47														Helix-turn-helix domain [PF12728.11]; Prophage CP4-57 regulatory protein (AlpA) [PF05930.16]					0
all_assemblies_renamed_plasmid_G_011_1B_oryzifermentans_assembly_NODE_17_length_18645_cov_70.384156_18	all_assemblies_renamed_plasmid	G_011_1B_oryzifermentans_assembly_NODE_17_length_18645_cov_70.384156	G11_1_AcOry	Acetobacter_oryzifermentans	plasmid	18	14870	15952	1	B			A0A7W4K3H5_9PROT	UniRef90_A0A7W4K3H5 Replication initiator protein A n=4 Tax=cellular organisms TaxID=131567 RepID=A0A7W4K3H5_9PROT	cellular organisms	TRUE	0.919	694	1.14e-222														Replication initiator protein A [PF10134.13]; TrfA protein [PF07042.15]					0
all_assemblies_renamed_plasmid_G_011_1B_oryzifermentans_assembly_NODE_17_length_18645_cov_70.384156_19	all_assemblies_renamed_plasmid	G_011_1B_oryzifermentans_assembly_NODE_17_length_18645_cov_70.384156	G11_1_AcOry	Acetobacter_oryzifermentans	plasmid	19	15949	16446	1	C			A0A7W4K3I9_9PROT	UniRef90_A0A7W4K3I9 DUF2840 domain-containing protein n=3 Tax=Acetobacteraceae TaxID=433 RepID=A0A7W4K3I9_9PROT	Acetobacteraceae	FALSE	0.952	332	3.13e-101														Protein of unknown function (DUF2840) [PF11000.12]					0
all_assemblies_renamed_plasmid_G_011_1B_oryzifermentans_assembly_NODE_17_length_18645_cov_70.384156_20	all_assemblies_renamed_plasmid	G_011_1B_oryzifermentans_assembly_NODE_17_length_18645_cov_70.384156	G11_1_AcOry	Acetobacter_oryzifermentans	plasmid	20	16443	17000	1	B			A0A7W4K3N1_9PROT	UniRef90_A0A7W4K3N1 S26 family signal peptidase n=3 Tax=Acetobacteraceae TaxID=433 RepID=A0A7W4K3N1_9PROT	Acetobacteraceae	TRUE	0.928	362	4.28e-111							MER1053333	S26C	MER1053333 - TraF peptidase (Asaia platycodi) [S26.014]#S26C#{peptidase unit: 32-164}~source A0A060QGM9~	FALSE	0.874	244	1.78e-72	Signal peptidase, peptidase S26 [PF10502.13]					0
all_assemblies_renamed_plasmid_G_011_1B_oryzifermentans_assembly_NODE_17_length_18645_cov_70.384156_21	all_assemblies_renamed_plasmid	G_011_1B_oryzifermentans_assembly_NODE_17_length_18645_cov_70.384156	G11_1_AcOry	Acetobacter_oryzifermentans	plasmid	21	17002	17340	1	C			A0A347W7U9_9PROT	UniRef90_A0A347W7U9 DUF736 domain-containing protein n=5 Tax=Acetobacteraceae TaxID=433 RepID=A0A347W7U9_9PROT	Acetobacteraceae	FALSE	0.931	221	1.15e-63														Protein of unknown function (DUF736) [PF05284.16]					0
all_assemblies_renamed_plasmid_G_011_1B_oryzifermentans_assembly_NODE_17_length_18645_cov_70.384156_23	all_assemblies_renamed_plasmid	G_011_1B_oryzifermentans_assembly_NODE_17_length_18645_cov_70.384156	G11_1_AcOry	Acetobacter_oryzifermentans	plasmid	23	18344	18571	1	C			A0A347W7U7_9PROT	UniRef90_A0A347W7U7 Type VI secretion protein n=46 Tax=Acetobacteraceae TaxID=433 RepID=A0A347W7U7_9PROT	Acetobacteraceae	FALSE	0.832	131	2.85e-33																			0
all_assemblies_renamed_plasmid_G_011_1B_oryzifermentans_assembly_NODE_18_length_17182_cov_145.553055_1	all_assemblies_renamed_plasmid	G_011_1B_oryzifermentans_assembly_NODE_18_length_17182_cov_145.553055	G11_1_AcOry	Acetobacter_oryzifermentans	plasmid	1	32	514	-1	C			A0A087PVF6_9PROT	UniRef90_A0A087PVF6 Transposon gamma-delta resolvase n=5 Tax=Acetobacteraceae TaxID=433 RepID=A0A087PVF6_9PROT	Acetobacteraceae	FALSE	0.916	284	1.78e-84														Resolvase, N terminal domain [PF00239.25]					0
all_assemblies_renamed_plasmid_G_011_1B_oryzifermentans_assembly_NODE_18_length_17182_cov_145.553055_2	all_assemblies_renamed_plasmid	G_011_1B_oryzifermentans_assembly_NODE_18_length_17182_cov_145.553055	G11_1_AcOry	Acetobacter_oryzifermentans	plasmid	2	891	1781	-1	B	K07497	putative transposase	A0A511XI05_9PROT	UniRef90_A0A511XI05 Integrase catalytic domain-containing protein n=22 Tax=Acetobacteraceae TaxID=433 RepID=A0A511XI05_9PROT	Acetobacteraceae	TRUE	0.917	569	7.4e-181														Integrase core domain [PF13683.10]; Integrase core domain [PF00665.30]; Integrase core domain [PF13333.10]					0
all_assemblies_renamed_plasmid_G_011_1B_oryzifermentans_assembly_NODE_18_length_17182_cov_145.553055_3	all_assemblies_renamed_plasmid	G_011_1B_oryzifermentans_assembly_NODE_18_length_17182_cov_145.553055	G11_1_AcOry	Acetobacter_oryzifermentans	plasmid	3	1775	2041	-1	C	K07497	putative transposase	A0A401WYN0_ACEPA	UniRef90_A0A401WYN0 Transposase n=2 Tax=Acetobacteraceae TaxID=433 RepID=A0A401WYN0_ACEPA	Acetobacteraceae	FALSE	0.938	175	2.18e-48														Transposase [PF01527.24]					0
all_assemblies_renamed_plasmid_G_011_1B_oryzifermentans_assembly_NODE_18_length_17182_cov_145.553055_4	all_assemblies_renamed_plasmid	G_011_1B_oryzifermentans_assembly_NODE_18_length_17182_cov_145.553055	G11_1_AcOry	Acetobacter_oryzifermentans	plasmid	4	2074	2622	-1	C	K14060	putative DNA-invertase from lambdoid prophage Rac	A0A149U8X7_9PROT	UniRef90_A0A149U8X7 Transposase n=5 Tax=Acetobacteraceae TaxID=433 RepID=A0A149U8X7_9PROT	Acetobacteraceae	FALSE	0.895	325	2.05e-98														Resolvase, N terminal domain [PF00239.25]					0
all_assemblies_renamed_plasmid_G_011_1B_oryzifermentans_assembly_NODE_18_length_17182_cov_145.553055_5	all_assemblies_renamed_plasmid	G_011_1B_oryzifermentans_assembly_NODE_18_length_17182_cov_145.553055	G11_1_AcOry	Acetobacter_oryzifermentans	plasmid	5	2896	5214	1	B	K12687	antigen 43	C7JJ73_ACEP3	UniRef90_C7JJ73 Outer membrane protein n=1 Tax=Acetobacter pasteurianus (strain NBRC 105184 / IFO 3283-01) TaxID=634452 RepID=C7JJ73_ACEP3	Acetobacter pasteurianus (strain NBRC 105184 / IFO 3283-01)	TRUE	0.872	1397	0							MER0287153	U69	MER0287153 - family U69 unassigned peptidases (Acetobacter pasteurianus) [U69.UPW]#U69#{peptidase unit: 146-336}~source YP_005481310~	FALSE	0.435	147	3.56e-34	Hint domain [PF13403.10]; Adhesin of bacterial autotransporter system, probable stalk [PF16168.9]					0
all_assemblies_renamed_plasmid_G_011_1B_oryzifermentans_assembly_NODE_18_length_17182_cov_145.553055_6	all_assemblies_renamed_plasmid	G_011_1B_oryzifermentans_assembly_NODE_18_length_17182_cov_145.553055	G11_1_AcOry	Acetobacter_oryzifermentans	plasmid	6	5432	6511	-1	B	K07481	transposase, IS5 family	A0A511FRW5_9PROT	UniRef90_A0A511FRW5 IS5 family transposase n=48 Tax=Alphaproteobacteria TaxID=28211 RepID=A0A511FRW5_9PROT	Alphaproteobacteria	TRUE	0.941	711	1.42e-228														Transposase domain (DUF772) [PF05598.15]					0
all_assemblies_renamed_plasmid_G_011_1B_oryzifermentans_assembly_NODE_18_length_17182_cov_145.553055_7	all_assemblies_renamed_plasmid	G_011_1B_oryzifermentans_assembly_NODE_18_length_17182_cov_145.553055	G11_1_AcOry	Acetobacter_oryzifermentans	plasmid	7	6565	6726	-1	C			UPI000AF897A6	UniRef90_UPI000AF897A6 hypothetical protein n=1 Tax=Acetobacter oryzifermentans TaxID=1633874 RepID=UPI000AF897A6	Acetobacter oryzifermentans	FALSE	1	115	4.11e-28														Family of unknown function (DUF6118) [PF19613.3]					0
all_assemblies_renamed_plasmid_G_011_1B_oryzifermentans_assembly_NODE_18_length_17182_cov_145.553055_8	all_assemblies_renamed_plasmid	G_011_1B_oryzifermentans_assembly_NODE_18_length_17182_cov_145.553055	G11_1_AcOry	Acetobacter_oryzifermentans	plasmid	8	6739	7008	-1	C	K19158	toxin YoeB [EC:3.1.-.-]	UPI0007B003E1	UniRef90_UPI0007B003E1 Txe/YoeB family addiction module toxin n=1 Tax=Acetobacter oryzifermentans TaxID=1633874 RepID=UPI0007B003E1	Acetobacter oryzifermentans	FALSE	1	200	5.1e-57														YoeB-like toxin of bacterial type II toxin-antitoxin system [PF06769.18]; RelE-like toxin of type II toxin-antitoxin system HigB [PF05015.17]					0
all_assemblies_renamed_plasmid_G_011_1B_oryzifermentans_assembly_NODE_18_length_17182_cov_145.553055_9	all_assemblies_renamed_plasmid	G_011_1B_oryzifermentans_assembly_NODE_18_length_17182_cov_145.553055	G11_1_AcOry	Acetobacter_oryzifermentans	plasmid	9	7005	7280	-1	C	K19159	antitoxin YefM	A0A149U5R1_9PROT	UniRef90_A0A149U5R1 Antitoxin n=4 Tax=Acetobacteraceae TaxID=433 RepID=A0A149U5R1_9PROT	Acetobacteraceae	FALSE	0.907	175	4.76e-48														Antitoxin Phd_YefM, type II toxin-antitoxin system [PF02604.23]					0
all_assemblies_renamed_plasmid_G_011_1B_oryzifermentans_assembly_NODE_18_length_17182_cov_145.553055_10	all_assemblies_renamed_plasmid	G_011_1B_oryzifermentans_assembly_NODE_18_length_17182_cov_145.553055	G11_1_AcOry	Acetobacter_oryzifermentans	plasmid	10	7333	10437	-1	C			A0A967B9Q0_9PROT	UniRef90_A0A967B9Q0 Ti-type conjugative transfer relaxase TraA n=10 Tax=Bacteria TaxID=2 RepID=A0A967B9Q0_9PROT	Bacteria	FALSE	0.884	1894	0														MobA/MobL family [PF03389.19]; AAA domain [PF13604.10]; PIF1-like helicase [PF05970.18]					0
all_assemblies_renamed_plasmid_G_011_1B_oryzifermentans_assembly_NODE_18_length_17182_cov_145.553055_11	all_assemblies_renamed_plasmid	G_011_1B_oryzifermentans_assembly_NODE_18_length_17182_cov_145.553055	G11_1_AcOry	Acetobacter_oryzifermentans	plasmid	11	10588	10881	1	C			A0A5B9GRL3_9PROT	UniRef90_A0A5B9GRL3 Conjugal transfer protein TraD n=5 Tax=Acetobacteraceae TaxID=433 RepID=A0A5B9GRL3_9PROT	Acetobacteraceae	FALSE	0.835	169	3.9e-46														Conjugal transfer protein TraD [PF06412.15]					0
all_assemblies_renamed_plasmid_G_011_1B_oryzifermentans_assembly_NODE_18_length_17182_cov_145.553055_12	all_assemblies_renamed_plasmid	G_011_1B_oryzifermentans_assembly_NODE_18_length_17182_cov_145.553055	G11_1_AcOry	Acetobacter_oryzifermentans	plasmid	12	10946	11212	1	C			A0A511XQI6_9PROT	UniRef90_A0A511XQI6 Conjugal transfer protein TraD n=2 Tax=Acetobacter oeni TaxID=304077 RepID=A0A511XQI6_9PROT	Acetobacter oeni	FALSE	0.875	162	7.46e-44														Conjugal transfer protein TraD [PF06412.15]					0
all_assemblies_renamed_plasmid_G_011_1B_oryzifermentans_assembly_NODE_18_length_17182_cov_145.553055_13	all_assemblies_renamed_plasmid	G_011_1B_oryzifermentans_assembly_NODE_18_length_17182_cov_145.553055	G11_1_AcOry	Acetobacter_oryzifermentans	plasmid	13	11205	11708	1	C			UPI0007AFFB51	UniRef90_UPI0007AFFB51 MucR family transcriptional regulator n=1 Tax=Acetobacter oryzifermentans TaxID=1633874 RepID=UPI0007AFFB51	Acetobacter oryzifermentans	FALSE	0.939	331	8.87e-101														ROS/MUCR transcriptional regulator protein [PF05443.15]					0
all_assemblies_renamed_plasmid_G_011_1B_oryzifermentans_assembly_NODE_18_length_17182_cov_145.553055_14	all_assemblies_renamed_plasmid	G_011_1B_oryzifermentans_assembly_NODE_18_length_17182_cov_145.553055	G11_1_AcOry	Acetobacter_oryzifermentans	plasmid	14	11789	12196	-1	C			S6D6T5_ACEPA	UniRef90_S6D6T5 DUF2442 domain-containing protein n=3 Tax=Acetobacter TaxID=434 RepID=S6D6T5_ACEPA	Acetobacter	FALSE	0.902	256	1.57e-75														Protein of unknown function (DUF2442) [PF10387.13]					0
all_assemblies_renamed_plasmid_G_011_1B_oryzifermentans_assembly_NODE_18_length_17182_cov_145.553055_15	all_assemblies_renamed_plasmid	G_011_1B_oryzifermentans_assembly_NODE_18_length_17182_cov_145.553055	G11_1_AcOry	Acetobacter_oryzifermentans	plasmid	15	12314	12928	-1	B	K14060	putative DNA-invertase from lambdoid prophage Rac	Q2FCY4_ACIBA	UniRef90_Q2FCY4 Recombinase family protein n=306 Tax=root TaxID=1 RepID=Q2FCY4_ACIBA	root	TRUE	0.89	380	3.82e-117														Resolvase, N terminal domain [PF00239.25]					0
all_assemblies_renamed_plasmid_G_011_1B_oryzifermentans_assembly_NODE_18_length_17182_cov_145.553055_16	all_assemblies_renamed_plasmid	G_011_1B_oryzifermentans_assembly_NODE_18_length_17182_cov_145.553055	G11_1_AcOry	Acetobacter_oryzifermentans	plasmid	16	13054	15939	1	B			UPI0021D0AE6C	UniRef90_UPI0021D0AE6C Tn3 family transposase n=1 Tax=Agrobacterium fabrum TaxID=1176649 RepID=UPI0021D0AE6C	Agrobacterium fabrum	TRUE	0.878	1754	0														Tn3 transposase DDE domain [PF01526.21]; Domain of unknown function (DUF4158) [PF13700.10]					0
all_assemblies_renamed_plasmid_G_011_1B_oryzifermentans_assembly_NODE_18_length_17182_cov_145.553055_17	all_assemblies_renamed_plasmid	G_011_1B_oryzifermentans_assembly_NODE_18_length_17182_cov_145.553055	G11_1_AcOry	Acetobacter_oryzifermentans	plasmid	17	16023	16256	-1	C			I3W0C3_ACEPA	UniRef90_I3W0C3 Uncharacterized protein n=3 Tax=Acetobacter TaxID=434 RepID=I3W0C3_ACEPA	Acetobacter	FALSE	0.896	146	1.87e-38																			0
all_assemblies_renamed_plasmid_G_011_1B_oryzifermentans_assembly_NODE_18_length_17182_cov_145.553055_18	all_assemblies_renamed_plasmid	G_011_1B_oryzifermentans_assembly_NODE_18_length_17182_cov_145.553055	G11_1_AcOry	Acetobacter_oryzifermentans	plasmid	18	16258	16680	-1	C	K07062	toxin FitB [EC:3.1.-.-]	A0A181C689_9PROT	UniRef90_A0A181C689 Ribonuclease VapC n=16 Tax=cellular organisms TaxID=131567 RepID=A0A181C689_9PROT	cellular organisms	FALSE	0.91	267	5.41e-79																			0
all_assemblies_renamed_plasmid_G_011_1B_oryzifermentans_assembly_NODE_18_length_17182_cov_145.553055_19	all_assemblies_renamed_plasmid	G_011_1B_oryzifermentans_assembly_NODE_18_length_17182_cov_145.553055	G11_1_AcOry	Acetobacter_oryzifermentans	plasmid	19	16677	16922	-1	C	K21495	antitoxin FitA	S6D139_ACEPA	UniRef90_S6D139 Plasmid stabilization protein n=24 Tax=Rhodospirillales TaxID=204441 RepID=S6D139_ACEPA	Rhodospirillales	FALSE	0.864	146	3.13e-38																			0
all_assemblies_renamed_plasmid_G_011_1B_oryzifermentans_assembly_NODE_18_length_17182_cov_145.553055_20	all_assemblies_renamed_plasmid	G_011_1B_oryzifermentans_assembly_NODE_18_length_17182_cov_145.553055	G11_1_AcOry	Acetobacter_oryzifermentans	plasmid	20	17033	17182	-1	E																												0
G_011_1B_oryzifermentans_assembly_NODE_2_length_390956_cov_76.809903_provirus_255234_286922-cat_1_1	final-viral-combined-for-dramv	G_011_1B_oryzifermentans_assembly_NODE_2_length_390956_cov_76.809903_provirus_255234_286922-cat_1	G11_1_AcOry	Acetobacter_oryzifermentans	prophage	1	1	447	-1	C			A0A1Y0XY12_ACEPA	UniRef90_A0A1Y0XY12 DUF1003 domain-containing protein n=15 Tax=Acetobacter TaxID=434 RepID=A0A1Y0XY12_ACEPA	Acetobacter	FALSE	0.886	275	7.63e-82
G_011_1B_oryzifermentans_assembly_NODE_2_length_390956_cov_76.809903_provirus_255234_286922-cat_1_2	final-viral-combined-for-dramv	G_011_1B_oryzifermentans_assembly_NODE_2_length_390956_cov_76.809903_provirus_255234_286922-cat_1	G11_1_AcOry	Acetobacter_oryzifermentans	prophage	2	571	1140	-1	C			C7JDP9_ACEP3	UniRef90_C7JDP9 Uncharacterized protein n=19 Tax=Acetobacter TaxID=434 RepID=C7JDP9_ACEP3	Acetobacter	FALSE	0.89	352	1e-107
G_011_1B_oryzifermentans_assembly_NODE_2_length_390956_cov_76.809903_provirus_255234_286922-cat_1_3	final-viral-combined-for-dramv	G_011_1B_oryzifermentans_assembly_NODE_2_length_390956_cov_76.809903_provirus_255234_286922-cat_1	G11_1_AcOry	Acetobacter_oryzifermentans	prophage	3	1147	2244	-1	B			A0A1Y0UV30_9PROT	UniRef90_A0A1Y0UV30 Tail fiber protein n=19 Tax=Acetobacteraceae TaxID=433 RepID=A0A1Y0UV30_9PROT	Acetobacteraceae	TRUE	0.944	725	1.62e-233	YP_007007771.1	YP_007007771.1 putative tail-fiber protein [Aeromonas phage vB_AsaM-56]	FALSE	0.429	75	4.11e-13
G_011_1B_oryzifermentans_assembly_NODE_2_length_390956_cov_76.809903_provirus_255234_286922-cat_1_4	final-viral-combined-for-dramv	G_011_1B_oryzifermentans_assembly_NODE_2_length_390956_cov_76.809903_provirus_255234_286922-cat_1	G11_1_AcOry	Acetobacter_oryzifermentans	prophage	4	2252	2830	-1	C			C7JDP7_ACEP3	UniRef90_C7JDP7 DUF2612 domain-containing protein n=16 Tax=Acetobacter TaxID=434 RepID=C7JDP7_ACEP3	Acetobacter	FALSE	0.968	394	4.76e-122	NP_944343.1	NP_944343.1 structural protein [Burkholderia phage Bcep1]	FALSE	0.407	134	1.41e-34								Protein of unknown function (DUF2612) [PF11041.12]
G_011_1B_oryzifermentans_assembly_NODE_2_length_390956_cov_76.809903_provirus_255234_286922-cat_1_5	final-viral-combined-for-dramv	G_011_1B_oryzifermentans_assembly_NODE_2_length_390956_cov_76.809903_provirus_255234_286922-cat_1	G11_1_AcOry	Acetobacter_oryzifermentans	prophage	5	2830	4023	-1	C			S6D033_ACEPA	UniRef90_S6D033 Baseplate protein J-like domain-containing protein n=24 Tax=Acetobacter TaxID=434 RepID=S6D033_ACEPA	Acetobacter	FALSE	0.875	723	4.73e-232	YP_007007768.1	YP_007007768.1 baseplate wedge subunit [Aeromonas phage vB_AsaM-56]	FALSE	0.371	243	8.18e-69
G_011_1B_oryzifermentans_assembly_NODE_2_length_390956_cov_76.809903_provirus_255234_286922-cat_1_6	final-viral-combined-for-dramv	G_011_1B_oryzifermentans_assembly_NODE_2_length_390956_cov_76.809903_provirus_255234_286922-cat_1	G11_1_AcOry	Acetobacter_oryzifermentans	prophage	6	4052	4405	-1	C			C7JDP5_ACEP3	UniRef90_C7JDP5 Uncharacterized protein n=16 Tax=Acetobacter TaxID=434 RepID=C7JDP5_ACEP3	Acetobacter	FALSE	0.92	228	6.79e-66	YP_007007766.1	YP_007007766.1 baseplate wedge subunit [Aeromonas phage vB_AsaM-56]	FALSE	0.416	84	1.63e-18
G_011_1B_oryzifermentans_assembly_NODE_2_length_390956_cov_76.809903_provirus_255234_286922-cat_1_7	final-viral-combined-for-dramv	G_011_1B_oryzifermentans_assembly_NODE_2_length_390956_cov_76.809903_provirus_255234_286922-cat_1	G11_1_AcOry	Acetobacter_oryzifermentans	prophage	7	4417	5106	-1	C			S6D7F9_ACEPA	UniRef90_S6D7F9 Phage protein Gp138 N-terminal domain-containing protein n=18 Tax=Acetobacteraceae TaxID=433 RepID=S6D7F9_ACEPA	Acetobacteraceae	FALSE	0.885	424	1.06e-131	YP_010052963.1	YP_010052963.1 baseplate spike [Aeromonas phage 2_D05]	FALSE	0.549	158	2.84e-42								Phage protein Gp138 N-terminal domain [PF18352.5]; GpV Apex motif [PF18946.4]
G_011_1B_oryzifermentans_assembly_NODE_2_length_390956_cov_76.809903_provirus_255234_286922-cat_1_8	final-viral-combined-for-dramv	G_011_1B_oryzifermentans_assembly_NODE_2_length_390956_cov_76.809903_provirus_255234_286922-cat_1	G11_1_AcOry	Acetobacter_oryzifermentans	prophage	8	5103	6029	-1	C			A0A346DYE2_9PROT	UniRef90_A0A346DYE2 Phage tail protein n=6 Tax=Acetobacteraceae TaxID=433 RepID=A0A346DYE2_9PROT	Acetobacteraceae	FALSE	0.928	600	2.73e-191	YP_010053039.1	YP_010053039.1 baseplate hub [Aeromonas phage 4_D05]	FALSE	0.246	94	1.91e-19
G_011_1B_oryzifermentans_assembly_NODE_2_length_390956_cov_76.809903_provirus_255234_286922-cat_1_9	final-viral-combined-for-dramv	G_011_1B_oryzifermentans_assembly_NODE_2_length_390956_cov_76.809903_provirus_255234_286922-cat_1	G11_1_AcOry	Acetobacter_oryzifermentans	prophage	9	6026	6346	-1	C			A0A1A0DCW1_ACEPA	UniRef90_A0A1A0DCW1 Uncharacterized protein n=17 Tax=Acetobacter TaxID=434 RepID=A0A1A0DCW1_ACEPA	Acetobacter	FALSE	0.897	201	8.57e-57	NP_944361.1	NP_944361.1 gp52 [Burkholderia phage Bcep1]	FALSE	0.423	72	9.89e-15
G_011_1B_oryzifermentans_assembly_NODE_2_length_390956_cov_76.809903_provirus_255234_286922-cat_1_10	final-viral-combined-for-dramv	G_011_1B_oryzifermentans_assembly_NODE_2_length_390956_cov_76.809903_provirus_255234_286922-cat_1	G11_1_AcOry	Acetobacter_oryzifermentans	prophage	10	6343	7056	-1	C			C7JDP1_ACEP3	UniRef90_C7JDP1 Serine protease n=19 Tax=Acetobacter TaxID=434 RepID=C7JDP1_ACEP3	Acetobacter	FALSE	0.893	443	3.02e-138														Dit-like phage tail protein [PF21821.1]
G_011_1B_oryzifermentans_assembly_NODE_2_length_390956_cov_76.809903_provirus_255234_286922-cat_1_11	final-viral-combined-for-dramv	G_011_1B_oryzifermentans_assembly_NODE_2_length_390956_cov_76.809903_provirus_255234_286922-cat_1	G11_1_AcOry	Acetobacter_oryzifermentans	prophage	11	7092	8129	-1	B			F1YVN2_9PROT	UniRef90_F1YVN2 Uncharacterized protein n=5 Tax=Acetobacter TaxID=434 RepID=F1YVN2_9PROT	Acetobacter	TRUE	0.929	673	7.38e-216
G_011_1B_oryzifermentans_assembly_NODE_2_length_390956_cov_76.809903_provirus_255234_286922-cat_1_12	final-viral-combined-for-dramv	G_011_1B_oryzifermentans_assembly_NODE_2_length_390956_cov_76.809903_provirus_255234_286922-cat_1	G11_1_AcOry	Acetobacter_oryzifermentans	prophage	12	8299	8754	-1	C			C7JDN7_ACEP3	UniRef90_C7JDN7 BLUF domain-containing protein n=18 Tax=Acetobacter TaxID=434 RepID=C7JDN7_ACEP3	Acetobacter	FALSE	0.903	287	9.31e-86
G_011_1B_oryzifermentans_assembly_NODE_2_length_390956_cov_76.809903_provirus_255234_286922-cat_1_13	final-viral-combined-for-dramv	G_011_1B_oryzifermentans_assembly_NODE_2_length_390956_cov_76.809903_provirus_255234_286922-cat_1	G11_1_AcOry	Acetobacter_oryzifermentans	prophage	13	8794	9231	-1	C			C7JDN6_ACEP3	UniRef90_C7JDN6 Burkholderia phage Bcep781 gp03 n=17 Tax=Acetobacter TaxID=434 RepID=C7JDN6_ACEP3	Acetobacter	FALSE	0.906	276	2.57e-82	YP_010052955.1	YP_010052955.1 virion structural protein [Aeromonas phage 2_D05]	FALSE	0.445	114	1.46e-28
G_011_1B_oryzifermentans_assembly_NODE_2_length_390956_cov_76.809903_provirus_255234_286922-cat_1_14	final-viral-combined-for-dramv	G_011_1B_oryzifermentans_assembly_NODE_2_length_390956_cov_76.809903_provirus_255234_286922-cat_1	G11_1_AcOry	Acetobacter_oryzifermentans	prophage	14	9234	10388	-1	C			C7JDN5_ACEP3	UniRef90_C7JDN5 DUF3383 domain-containing protein n=18 Tax=Acetobacter TaxID=434 RepID=C7JDN5_ACEP3	Acetobacter	FALSE	0.883	707	7.7e-227	YP_010052572.1	YP_010052572.1 tail sheath [Xanthomonas phage KPhi1]	FALSE	0.324	152	3.59e-38								Protein of unknown function (DUF3383) [PF11863.12]
G_011_1B_oryzifermentans_assembly_NODE_2_length_390956_cov_76.809903_provirus_255234_286922-cat_1_15	final-viral-combined-for-dramv	G_011_1B_oryzifermentans_assembly_NODE_2_length_390956_cov_76.809903_provirus_255234_286922-cat_1	G11_1_AcOry	Acetobacter_oryzifermentans	prophage	15	10407	10979	-1	B			F1YVM7_9PROT	UniRef90_F1YVM7 Uncharacterized protein n=7 Tax=Acetobacteraceae TaxID=433 RepID=F1YVM7_9PROT	Acetobacteraceae	TRUE	0.95	381	7.65e-118
G_011_1B_oryzifermentans_assembly_NODE_2_length_390956_cov_76.809903_provirus_255234_286922-cat_1_16	final-viral-combined-for-dramv	G_011_1B_oryzifermentans_assembly_NODE_2_length_390956_cov_76.809903_provirus_255234_286922-cat_1	G11_1_AcOry	Acetobacter_oryzifermentans	prophage	16	10940	11320	-1	C			F1YVM6_9PROT	UniRef90_F1YVM6 Uncharacterized protein n=2 Tax=Acetobacteraceae TaxID=433 RepID=F1YVM6_9PROT	Acetobacteraceae	FALSE	0.968	259	1.11e-76	YP_009126615.1	YP_009126615.1 head protein [Edwardsiella phage GF-2]	FALSE	0.35	64	1.62e-11
G_011_1B_oryzifermentans_assembly_NODE_2_length_390956_cov_76.809903_provirus_255234_286922-cat_1_17	final-viral-combined-for-dramv	G_011_1B_oryzifermentans_assembly_NODE_2_length_390956_cov_76.809903_provirus_255234_286922-cat_1	G11_1_AcOry	Acetobacter_oryzifermentans	prophage	17	11311	11808	-1	C			F1YVM5_9PROT	UniRef90_F1YVM5 DUF4054 domain-containing protein n=4 Tax=Acetobacteraceae TaxID=433 RepID=F1YVM5_9PROT	Acetobacteraceae	FALSE	0.943	329	5.36e-100	YP_007007749.1	YP_007007749.1 virion structural protein [Aeromonas phage vB_AsaM-56]	FALSE	0.353	79	4.22e-16								Protein of unknown function (DUF4054) [PF13262.10]
G_011_1B_oryzifermentans_assembly_NODE_2_length_390956_cov_76.809903_provirus_255234_286922-cat_1_18	final-viral-combined-for-dramv	G_011_1B_oryzifermentans_assembly_NODE_2_length_390956_cov_76.809903_provirus_255234_286922-cat_1	G11_1_AcOry	Acetobacter_oryzifermentans	prophage	18	11854	12171	-1	C			C7JDN1_ACEP3	UniRef90_C7JDN1 Burkholderia phage Bcep781 gp09 n=17 Tax=Acetobacter TaxID=434 RepID=C7JDN1_ACEP3	Acetobacter	FALSE	0.943	210	4.14e-60	YP_010052948.1	YP_010052948.1 hypothetical protein KE335_gp61 [Aeromonas phage 2_D05]	FALSE	0.37	70	4.61e-14
G_011_1B_oryzifermentans_assembly_NODE_2_length_390956_cov_76.809903_provirus_255234_286922-cat_1_19	final-viral-combined-for-dramv	G_011_1B_oryzifermentans_assembly_NODE_2_length_390956_cov_76.809903_provirus_255234_286922-cat_1	G11_1_AcOry	Acetobacter_oryzifermentans	prophage	19	12218	13255	-1	C			C7JDN0_ACEP3	UniRef90_C7JDN0 DUF2184 domain-containing protein n=28 Tax=Acetobacteraceae TaxID=433 RepID=C7JDN0_ACEP3	Acetobacteraceae	FALSE	0.94	682	5.25e-219	YP_010052945.1	YP_010052945.1 hypothetical protein KE335_gp58 [Aeromonas phage 2_D05]	FALSE	0.508	301	1.88e-89								Uncharacterized protein conserved in bacteria (DUF2184) [PF09950.13]
G_011_1B_oryzifermentans_assembly_NODE_2_length_390956_cov_76.809903_provirus_255234_286922-cat_1_20	final-viral-combined-for-dramv	G_011_1B_oryzifermentans_assembly_NODE_2_length_390956_cov_76.809903_provirus_255234_286922-cat_1	G11_1_AcOry	Acetobacter_oryzifermentans	prophage	20	13255	13755	-1	C			A0A2G4RCE4_9PROT	UniRef90_A0A2G4RCE4 DUF2190 domain-containing protein n=14 Tax=Acetobacter TaxID=434 RepID=A0A2G4RCE4_9PROT	Acetobacter	FALSE	0.887	309	4e-93	YP_010052944.1	YP_010052944.1 minor head protein [Aeromonas phage 2_D05]	FALSE	0.466	139	1.15e-36
G_011_1B_oryzifermentans_assembly_NODE_2_length_390956_cov_76.809903_provirus_255234_286922-cat_1_21	final-viral-combined-for-dramv	G_011_1B_oryzifermentans_assembly_NODE_2_length_390956_cov_76.809903_provirus_255234_286922-cat_1	G11_1_AcOry	Acetobacter_oryzifermentans	prophage	21	13796	14797	-1	C	K09960	uncharacterized protein	S6D7F3_ACEPA	UniRef90_S6D7F3 Phage related protein n=17 Tax=Acetobacter TaxID=434 RepID=S6D7F3_ACEPA	Acetobacter	FALSE	0.879	608	1.6e-193	YP_010053018.1	YP_010053018.1 head maturation protease [Aeromonas phage 4_D05]	FALSE	0.442	145	3.19e-36								Uncharacterized protein conserved in bacteria (DUF2213) [PF09979.13]
G_011_1B_oryzifermentans_assembly_NODE_2_length_390956_cov_76.809903_provirus_255234_286922-cat_1_22	final-viral-combined-for-dramv	G_011_1B_oryzifermentans_assembly_NODE_2_length_390956_cov_76.809903_provirus_255234_286922-cat_1	G11_1_AcOry	Acetobacter_oryzifermentans	prophage	22	14798	16249	-1	C	K09961	uncharacterized protein	C7JDM7_ACEP3	UniRef90_C7JDM7 DUF1073 domain-containing protein n=21 Tax=Acetobacteraceae TaxID=433 RepID=C7JDM7_ACEP3	Acetobacteraceae	FALSE	0.901	862	1.29e-278	YP_010052939.1	YP_010052939.1 portal protein [Aeromonas phage 2_D05]	FALSE	0.445	309	4.32e-90								Anti-CBASS protein Acb1-like [PF06381.15]
G_011_1B_oryzifermentans_assembly_NODE_2_length_390956_cov_76.809903_provirus_255234_286922-cat_1_23	final-viral-combined-for-dramv	G_011_1B_oryzifermentans_assembly_NODE_2_length_390956_cov_76.809903_provirus_255234_286922-cat_1	G11_1_AcOry	Acetobacter_oryzifermentans	prophage	23	16420	17472	1	C	K07146	UPF0176 protein	A0A5B9GEX0_9PROT	UniRef90_A0A5B9GEX0 tRNA uridine(34) hydroxylase n=31 Tax=cellular organisms TaxID=131567 RepID=A0A5B9GEX0_9PROT	cellular organisms	FALSE	0.936	685	1e-219														UPF0176 acylphosphatase like domain [PF17773.5]; Rhodanese-like domain [PF00581.24]
G_011_1B_oryzifermentans_assembly_NODE_2_length_390956_cov_76.809903_provirus_255234_286922-cat_1_24	final-viral-combined-for-dramv	G_011_1B_oryzifermentans_assembly_NODE_2_length_390956_cov_76.809903_provirus_255234_286922-cat_1	G11_1_AcOry	Acetobacter_oryzifermentans	prophage	24	17469	18773	-1	C			A0A1A0DCU8_ACEPA	UniRef90_A0A1A0DCU8 Terminase large subunit gp17-like C-terminal domain-containing protein n=22 Tax=Acetobacter TaxID=434 RepID=A0A1A0DCU8_ACEPA	Acetobacter	FALSE	0.914	830	1.62e-268	YP_007010601.1	YP_007010601.1 terminase large subunit [Acinetobacter phage YMC/09/02/B1251]	FALSE	0.377	267	2.27e-76								Terminase large subunit, T4likevirus-type, N-terminal [PF03237.19]; Terminase RNaseH-like domain [PF17289.6]
G_011_1B_oryzifermentans_assembly_NODE_2_length_390956_cov_76.809903_provirus_255234_286922-cat_1_25	final-viral-combined-for-dramv	G_011_1B_oryzifermentans_assembly_NODE_2_length_390956_cov_76.809903_provirus_255234_286922-cat_1	G11_1_AcOry	Acetobacter_oryzifermentans	prophage	25	18900	19106	-1	C			A0A346DWD2_9PROT	UniRef90_A0A346DWD2 Uncharacterized protein n=2 Tax=Acetobacter TaxID=434 RepID=A0A346DWD2_9PROT	Acetobacter	FALSE	0.927	134	1.59e-34
G_011_1B_oryzifermentans_assembly_NODE_2_length_390956_cov_76.809903_provirus_255234_286922-cat_1_26	final-viral-combined-for-dramv	G_011_1B_oryzifermentans_assembly_NODE_2_length_390956_cov_76.809903_provirus_255234_286922-cat_1	G11_1_AcOry	Acetobacter_oryzifermentans	prophage	26	19093	19635	-1	C			F1YVL7_9PROT	UniRef90_F1YVL7 Transposase n=3 Tax=Acetobacter TaxID=434 RepID=F1YVL7_9PROT	Acetobacter	FALSE	1	394	1.96e-122
G_011_1B_oryzifermentans_assembly_NODE_2_length_390956_cov_76.809903_provirus_255234_286922-cat_1_27	final-viral-combined-for-dramv	G_011_1B_oryzifermentans_assembly_NODE_2_length_390956_cov_76.809903_provirus_255234_286922-cat_1	G11_1_AcOry	Acetobacter_oryzifermentans	prophage	27	19837	20445	1	C			C7JDM3_ACEP3	UniRef90_C7JDM3 Uncharacterized protein n=21 Tax=Acetobacteraceae TaxID=433 RepID=C7JDM3_ACEP3	Acetobacteraceae	FALSE	0.893	378	2.31e-116
G_011_1B_oryzifermentans_assembly_NODE_2_length_390956_cov_76.809903_provirus_255234_286922-cat_1_28	final-viral-combined-for-dramv	G_011_1B_oryzifermentans_assembly_NODE_2_length_390956_cov_76.809903_provirus_255234_286922-cat_1	G11_1_AcOry	Acetobacter_oryzifermentans	prophage	28	20442	22637	-1	B			F1YVL5_9PROT	UniRef90_F1YVL5 Putative peptidoglycan O-acetyltransferase YrhL n=5 Tax=Acetobacter TaxID=434 RepID=F1YVL5_9PROT	Acetobacter	TRUE	0.961	1480	0	YP_003090232.1	YP_003090232.1 O-antigen acetylase [Salmonella phage g341c]	FALSE	0.36	246	2.81e-66								Acyltransferase family [PF01757.26]
G_011_1B_oryzifermentans_assembly_NODE_2_length_390956_cov_76.809903_provirus_255234_286922-cat_1_29	final-viral-combined-for-dramv	G_011_1B_oryzifermentans_assembly_NODE_2_length_390956_cov_76.809903_provirus_255234_286922-cat_1	G11_1_AcOry	Acetobacter_oryzifermentans	prophage	29	22856	24412	1	C			A0A0K0TAV9_ACEPA	UniRef90_A0A0K0TAV9 B12-binding domain-containing radical SAM protein n=14 Tax=cellular organisms TaxID=131567 RepID=A0A0K0TAV9_ACEPA	cellular organisms	FALSE	0.995	942	2.09e-305														Radical SAM superfamily [PF04055.25]; B12 binding domain [PF02310.23]
G_011_1B_oryzifermentans_assembly_NODE_2_length_390956_cov_76.809903_provirus_255234_286922-cat_1_30	final-viral-combined-for-dramv	G_011_1B_oryzifermentans_assembly_NODE_2_length_390956_cov_76.809903_provirus_255234_286922-cat_1	G11_1_AcOry	Acetobacter_oryzifermentans	prophage	30	24870	26126	1	C			A0A6P1Q8U6_ACEPA	UniRef90_A0A6P1Q8U6 Hedgehog/Intein (Hint) domain-containing protein n=10 Tax=Acetobacter pasteurianus TaxID=438 RepID=A0A6P1Q8U6_ACEPA	Acetobacter pasteurianus	FALSE	0.923	774	2.05e-249														Hint domain [PF13403.10]
G_011_1B_oryzifermentans_assembly_NODE_2_length_390956_cov_76.809903_provirus_255234_286922-cat_1_31	final-viral-combined-for-dramv	G_011_1B_oryzifermentans_assembly_NODE_2_length_390956_cov_76.809903_provirus_255234_286922-cat_1	G11_1_AcOry	Acetobacter_oryzifermentans	prophage	31	26206	26760	-1	C			F1YVL2_9PROT	UniRef90_F1YVL2 DNA-invertase from lambdoid prophage e14 n=4 Tax=Acetobacter TaxID=434 RepID=F1YVL2_9PROT	Acetobacter	FALSE	0.948	368	1.91e-113	NP_050655.1	NP_050655.1 DNA invertase [Escherichia phage Mu]	FALSE	0.259	68	5.98e-12								Helix-turn-helix domain of resolvase [PF02796.19]
G_011_1B_oryzifermentans_assembly_NODE_2_length_390956_cov_76.809903_provirus_255234_286922-cat_1_32	final-viral-combined-for-dramv	G_011_1B_oryzifermentans_assembly_NODE_2_length_390956_cov_76.809903_provirus_255234_286922-cat_1	G11_1_AcOry	Acetobacter_oryzifermentans	prophage	32	27080	28837	1	B			F1YVL1_9PROT	UniRef90_F1YVL1 Hedgehog/Intein (Hint) domain-containing protein n=6 Tax=Acetobacteraceae TaxID=433 RepID=F1YVL1_9PROT	Acetobacteraceae	TRUE	0.933	1144	0														Hint domain [PF13403.10]
G_011_1B_oryzifermentans_assembly_NODE_2_length_390956_cov_76.809903_provirus_255234_286922-cat_1_33	final-viral-combined-for-dramv	G_011_1B_oryzifermentans_assembly_NODE_2_length_390956_cov_76.809903_provirus_255234_286922-cat_1	G11_1_AcOry	Acetobacter_oryzifermentans	prophage	33	28925	29464	-1	C			F1YVL0_9PROT	UniRef90_F1YVL0 Uncharacterized protein n=3 Tax=Acetobacter TaxID=434 RepID=F1YVL0_9PROT	Acetobacter	FALSE	0.919	346	7.1e-106
G_011_1B_oryzifermentans_assembly_NODE_2_length_390956_cov_76.809903_provirus_255234_286922-cat_1_34	final-viral-combined-for-dramv	G_011_1B_oryzifermentans_assembly_NODE_2_length_390956_cov_76.809903_provirus_255234_286922-cat_1	G11_1_AcOry	Acetobacter_oryzifermentans	prophage	34	29507	30181	-1	B			F1YVK9_9PROT	UniRef90_F1YVK9 Uncharacterized protein n=4 Tax=Acetobacteraceae TaxID=433 RepID=F1YVK9_9PROT	Acetobacteraceae	TRUE	0.963	456	4.95e-143
G_011_1B_oryzifermentans_assembly_NODE_2_length_390956_cov_76.809903_provirus_255234_286922-cat_1_35	final-viral-combined-for-dramv	G_011_1B_oryzifermentans_assembly_NODE_2_length_390956_cov_76.809903_provirus_255234_286922-cat_1	G11_1_AcOry	Acetobacter_oryzifermentans	prophage	35	30185	31021	-1	B			F1YVK8_9PROT	UniRef90_F1YVK8 Winged helix-turn-helix domain-containing protein n=19 Tax=Acetobacter TaxID=434 RepID=F1YVK8_9PROT	Acetobacter	TRUE	0.969	569	4.36e-181
G_011_1B_oryzifermentans_assembly_NODE_2_length_390956_cov_76.809903_provirus_255234_286922-cat_1_36	final-viral-combined-for-dramv	G_011_1B_oryzifermentans_assembly_NODE_2_length_390956_cov_76.809903_provirus_255234_286922-cat_1	G11_1_AcOry	Acetobacter_oryzifermentans	prophage	36	31021	31689	-1	B			F1YVK7_9PROT	UniRef90_F1YVK7 Transposase n=6 Tax=Acetobacteraceae TaxID=433 RepID=F1YVK7_9PROT	Acetobacteraceae	TRUE	0.979	460	1.4e-144
all_assemblies_renamed_plasmid_G_011_1B_oryzifermentans_assembly_NODE_23_length_11224_cov_72.570916_1	all_assemblies_renamed_plasmid	G_011_1B_oryzifermentans_assembly_NODE_23_length_11224_cov_72.570916	G11_1_AcOry	Acetobacter_oryzifermentans	plasmid	1	234	965	1	B			C7JIW4_ACEP3	UniRef90_C7JIW4 Transporter n=4 Tax=Acetobacter TaxID=434 RepID=C7JIW4_ACEP3	Acetobacter	TRUE	1	530	2.99e-168														Putative MetA-pathway of phenol degradation [PF13557.10]					0
all_assemblies_renamed_plasmid_G_011_1B_oryzifermentans_assembly_NODE_23_length_11224_cov_72.570916_2	all_assemblies_renamed_plasmid	G_011_1B_oryzifermentans_assembly_NODE_23_length_11224_cov_72.570916	G11_1_AcOry	Acetobacter_oryzifermentans	plasmid	2	1007	1408	-1	C	K18828	tRNA(fMet)-specific endonuclease VapC [EC:3.1.-.-]	A0A0S3JPJ2_ACEPA	UniRef90_A0A0S3JPJ2 Ribonuclease VapC n=6 Tax=Acetobacteraceae TaxID=433 RepID=A0A0S3JPJ2_ACEPA	Acetobacteraceae	FALSE	0.948	259	1.56e-76														PIN domain [PF01850.25]					0
all_assemblies_renamed_plasmid_G_011_1B_oryzifermentans_assembly_NODE_23_length_11224_cov_72.570916_3	all_assemblies_renamed_plasmid	G_011_1B_oryzifermentans_assembly_NODE_23_length_11224_cov_72.570916	G11_1_AcOry	Acetobacter_oryzifermentans	plasmid	3	1405	1659	-1	C	K18829	antitoxin VapB	A0A0S3JPH6_ACEPA	UniRef90_A0A0S3JPH6 DNA-binding protein n=5 Tax=Acetobacter TaxID=434 RepID=A0A0S3JPH6_ACEPA	Acetobacter	FALSE	0.976	175	2.46e-48																			0
all_assemblies_renamed_plasmid_G_011_1B_oryzifermentans_assembly_NODE_23_length_11224_cov_72.570916_4	all_assemblies_renamed_plasmid	G_011_1B_oryzifermentans_assembly_NODE_23_length_11224_cov_72.570916	G11_1_AcOry	Acetobacter_oryzifermentans	plasmid	4	2002	3003	-1	B			A0A1A0DGD5_ACEPA	UniRef90_A0A1A0DGD5 TniQ family protein n=4 Tax=Acetobacter TaxID=434 RepID=A0A1A0DGD5_ACEPA	Acetobacter	TRUE	1	711	3.05e-229														TniQ [PF06527.15]					0
all_assemblies_renamed_plasmid_G_011_1B_oryzifermentans_assembly_NODE_23_length_11224_cov_72.570916_5	all_assemblies_renamed_plasmid	G_011_1B_oryzifermentans_assembly_NODE_23_length_11224_cov_72.570916	G11_1_AcOry	Acetobacter_oryzifermentans	plasmid	5	2996	3919	-1	B			A0A1A0DGX3_ACEPA	UniRef90_A0A1A0DGX3 AAA+ ATPase domain-containing protein n=18 Tax=Acetobacter TaxID=434 RepID=A0A1A0DGX3_ACEPA	Acetobacter	TRUE	0.972	631	5.49e-202														Bacterial TniB protein [PF05621.15]; AAA domain [PF13401.10]					0
all_assemblies_renamed_plasmid_G_011_1B_oryzifermentans_assembly_NODE_23_length_11224_cov_72.570916_6	all_assemblies_renamed_plasmid	G_011_1B_oryzifermentans_assembly_NODE_23_length_11224_cov_72.570916	G11_1_AcOry	Acetobacter_oryzifermentans	plasmid	6	3922	5592	-1	B	K07497	putative transposase	A0A6P1QEX3_ACEPA	UniRef90_A0A6P1QEX3 DDE-type integrase/transposase/recombinase n=6 Tax=Acetobacter TaxID=434 RepID=A0A6P1QEX3_ACEPA	Acetobacter	TRUE	0.977	1137	0														Mu transposase, C-terminal [PF09299.15]; Integrase core domain [PF00665.30]; Bacteriophage Mu transposase [PF02914.19]					0
all_assemblies_renamed_plasmid_G_011_1B_oryzifermentans_assembly_NODE_23_length_11224_cov_72.570916_7	all_assemblies_renamed_plasmid	G_011_1B_oryzifermentans_assembly_NODE_23_length_11224_cov_72.570916	G11_1_AcOry	Acetobacter_oryzifermentans	plasmid	7	5698	5787	-1	C			A0A401WNZ6_ACEPA	UniRef90_A0A401WNZ6 Uncharacterized protein n=4 Tax=Acetobacter TaxID=434 RepID=A0A401WNZ6_ACEPA	Acetobacter	FALSE	0.995	63	1.34e-10																			0
all_assemblies_renamed_plasmid_G_011_1B_oryzifermentans_assembly_NODE_23_length_11224_cov_72.570916_8	all_assemblies_renamed_plasmid	G_011_1B_oryzifermentans_assembly_NODE_23_length_11224_cov_72.570916	G11_1_AcOry	Acetobacter_oryzifermentans	plasmid	8	5784	6263	-1	C			A0A1A0DES9_ACEPA	UniRef90_A0A1A0DES9 HNH endonuclease n=8 Tax=Acetobacteraceae TaxID=433 RepID=A0A1A0DES9_ACEPA	Acetobacteraceae	FALSE	1	348	7.72e-107																			1
all_assemblies_renamed_plasmid_G_011_1B_oryzifermentans_assembly_NODE_23_length_11224_cov_72.570916_9	all_assemblies_renamed_plasmid	G_011_1B_oryzifermentans_assembly_NODE_23_length_11224_cov_72.570916	G11_1_AcOry	Acetobacter_oryzifermentans	plasmid	9	6622	7062	1	C			A0A6P1QC82_ACEPA	UniRef90_A0A6P1QC82 Uncharacterized protein n=6 Tax=Acetobacter TaxID=434 RepID=A0A6P1QC82_ACEPA	Acetobacter	FALSE	0.975	302	3.3e-91																			0
all_assemblies_renamed_plasmid_G_011_1B_oryzifermentans_assembly_NODE_23_length_11224_cov_72.570916_10	all_assemblies_renamed_plasmid	G_011_1B_oryzifermentans_assembly_NODE_23_length_11224_cov_72.570916	G11_1_AcOry	Acetobacter_oryzifermentans	plasmid	10	7130	7864	1	B			A0A1A0DED6_ACEPA	UniRef90_A0A1A0DED6 Methyltransferase domain-containing protein n=8 Tax=Acetobacteraceae TaxID=433 RepID=A0A1A0DED6_ACEPA	Acetobacteraceae	TRUE	0.965	498	3.88e-157														Methyltransferase domain [PF13649.10]; Protein-L-isoaspartate(D-aspartate) O-methyltransferase (PCMT) [PF01135.23]; Methyltransferase small domain [PF05175.18]; Ribosomal RNA adenine dimethylase [PF00398.24]					0
all_assemblies_renamed_plasmid_G_011_1B_oryzifermentans_assembly_NODE_23_length_11224_cov_72.570916_11	all_assemblies_renamed_plasmid	G_011_1B_oryzifermentans_assembly_NODE_23_length_11224_cov_72.570916	G11_1_AcOry	Acetobacter_oryzifermentans	plasmid	11	7963	8097	-1	E																												0
all_assemblies_renamed_plasmid_G_011_1B_oryzifermentans_assembly_NODE_23_length_11224_cov_72.570916_12	all_assemblies_renamed_plasmid	G_011_1B_oryzifermentans_assembly_NODE_23_length_11224_cov_72.570916	G11_1_AcOry	Acetobacter_oryzifermentans	plasmid	12	8229	8552	1	C			UPI001404969E	UniRef90_UPI001404969E putative phage abortive infection protein n=4 Tax=Acetobacter fabarum TaxID=483199 RepID=UPI001404969E	Acetobacter fabarum	FALSE	0.871	194	1.94e-54																			0
all_assemblies_renamed_plasmid_G_011_1B_oryzifermentans_assembly_NODE_23_length_11224_cov_72.570916_13	all_assemblies_renamed_plasmid	G_011_1B_oryzifermentans_assembly_NODE_23_length_11224_cov_72.570916	G11_1_AcOry	Acetobacter_oryzifermentans	plasmid	13	8852	9319	1	C			A0A6P1QFQ5_ACEPA	UniRef90_A0A6P1QFQ5 Uncharacterized protein n=1 Tax=Acetobacter pasteurianus TaxID=438 RepID=A0A6P1QFQ5_ACEPA	Acetobacter pasteurianus	FALSE	0.935	306	2.16e-92														Putative phage abortive infection protein [PF16872.9]					0
all_assemblies_renamed_plasmid_G_011_1B_oryzifermentans_assembly_NODE_23_length_11224_cov_72.570916_14	all_assemblies_renamed_plasmid	G_011_1B_oryzifermentans_assembly_NODE_23_length_11224_cov_72.570916	G11_1_AcOry	Acetobacter_oryzifermentans	plasmid	14	9519	10592	1	C	K10680	N-ethylmaleimide reductase [EC:1.-.-.-]	A0A0U5BJL0_9PROT	UniRef90_A0A0U5BJL0 NADH:flavin oxidoreductase/NADH oxidase n=66 Tax=cellular organisms TaxID=131567 RepID=A0A0U5BJL0_9PROT	cellular organisms	FALSE	0.932	699	1.64e-224														NADH:flavin oxidoreductase / NADH oxidase family [PF00724.24]					0
all_assemblies_renamed_plasmid_G_011_1B_oryzifermentans_assembly_NODE_31_length_5310_cov_858.417543_1	all_assemblies_renamed_plasmid	G_011_1B_oryzifermentans_assembly_NODE_31_length_5310_cov_858.417543	G11_1_AcOry	Acetobacter_oryzifermentans	plasmid	1	190	726	-1	C			A0A4R3ZQJ0_GLUOY	UniRef90_A0A4R3ZQJ0 Replication protein n=23 Tax=Rhodospirillales TaxID=204441 RepID=A0A4R3ZQJ0_GLUOY	Rhodospirillales	FALSE	0.9	336	1.81e-102																			0
all_assemblies_renamed_plasmid_G_011_1B_oryzifermentans_assembly_NODE_31_length_5310_cov_858.417543_2	all_assemblies_renamed_plasmid	G_011_1B_oryzifermentans_assembly_NODE_31_length_5310_cov_858.417543	G11_1_AcOry	Acetobacter_oryzifermentans	plasmid	2	723	980	-1	C			G2I8V3_KOMMN	UniRef90_G2I8V3 Mobilization protein n=30 Tax=Acetobacteraceae TaxID=433 RepID=G2I8V3_KOMMN	Acetobacteraceae	FALSE	0.904	163	4.69e-44																			0
all_assemblies_renamed_plasmid_G_011_1B_oryzifermentans_assembly_NODE_31_length_5310_cov_858.417543_3	all_assemblies_renamed_plasmid	G_011_1B_oryzifermentans_assembly_NODE_31_length_5310_cov_858.417543	G11_1_AcOry	Acetobacter_oryzifermentans	plasmid	3	1195	2226	1	B			UPI0027E1AF83	UniRef90_UPI0027E1AF83 MobQ family relaxase n=2 Tax=Acetobacter TaxID=434 RepID=UPI0027E1AF83	Acetobacter	TRUE	0.899	644	6.56e-206														MobA/MobL family [PF03389.19]					0
all_assemblies_renamed_plasmid_G_011_1B_oryzifermentans_assembly_NODE_31_length_5310_cov_858.417543_4	all_assemblies_renamed_plasmid	G_011_1B_oryzifermentans_assembly_NODE_31_length_5310_cov_858.417543	G11_1_AcOry	Acetobacter_oryzifermentans	plasmid	4	2264	4024	-1	B			UPI001C04D765	UniRef90_UPI001C04D765 Hint domain-containing protein n=1 Tax=Acetobacter sp. P1H12_c TaxID=2762621 RepID=UPI001C04D765	Acetobacter sp. P1H12_c	TRUE	0.937	1152	0														Hint domain [PF13403.10]					0
all_assemblies_renamed_plasmid_G_011_1B_oryzifermentans_assembly_NODE_31_length_5310_cov_858.417543_5	all_assemblies_renamed_plasmid	G_011_1B_oryzifermentans_assembly_NODE_31_length_5310_cov_858.417543	G11_1_AcOry	Acetobacter_oryzifermentans	plasmid	5	4054	4497	-1	C			A0A365YPE2_9PROT	UniRef90_A0A365YPE2 DUF29 domain-containing protein n=3 Tax=Acetobacteraceae TaxID=433 RepID=A0A365YPE2_9PROT	Acetobacteraceae	FALSE	0.969	298	8.13e-90														Domain of unknown function DUF29 [PF01724.20]					0
all_assemblies_renamed_plasmid_G_011_1B_oryzifermentans_assembly_NODE_31_length_5310_cov_858.417543_6	all_assemblies_renamed_plasmid	G_011_1B_oryzifermentans_assembly_NODE_31_length_5310_cov_858.417543	G11_1_AcOry	Acetobacter_oryzifermentans	plasmid	6	4494	5093	-1	B			G2I8V2_KOMMN	UniRef90_G2I8V2 HTH crp-type domain-containing protein n=53 Tax=Rhodospirillales TaxID=204441 RepID=G2I8V2_KOMMN	Rhodospirillales	TRUE	0.931	387	1.94e-119														Firmicute plasmid replication protein (RepL) [PF05732.15]					0
all_assemblies_renamed_plasmid_G_011_1B_oryzifermentans_assembly_NODE_37_length_3034_cov_692.760568_1	all_assemblies_renamed_plasmid	G_011_1B_oryzifermentans_assembly_NODE_37_length_3034_cov_692.760568	G11_1_AcOry	Acetobacter_oryzifermentans	plasmid	1	139	438	1	C			UPI00140C4222	UniRef90_UPI00140C4222 mobilization protein n=1 Tax=Acetobacteraceae TaxID=433 RepID=UPI00140C4222	Acetobacteraceae	FALSE	0.855	178	5.61e-49																			0
all_assemblies_renamed_plasmid_G_011_1B_oryzifermentans_assembly_NODE_37_length_3034_cov_692.760568_2	all_assemblies_renamed_plasmid	G_011_1B_oryzifermentans_assembly_NODE_37_length_3034_cov_692.760568	G11_1_AcOry	Acetobacter_oryzifermentans	plasmid	2	425	946	1	C			A0A149S626_9PROT	UniRef90_A0A149S626 Replication protein n=4 Tax=Acetobacteraceae TaxID=433 RepID=A0A149S626_9PROT	Acetobacteraceae	FALSE	0.902	328	1.47e-99																			0
all_assemblies_renamed_plasmid_G_011_1B_oryzifermentans_assembly_NODE_37_length_3034_cov_692.760568_3	all_assemblies_renamed_plasmid	G_011_1B_oryzifermentans_assembly_NODE_37_length_3034_cov_692.760568	G11_1_AcOry	Acetobacter_oryzifermentans	plasmid	3	1215	1778	1	B			UPI000FF9A25D	UniRef90_UPI000FF9A25D hypothetical protein n=1 Tax=Acetobacter pasteurianus TaxID=438 RepID=UPI000FF9A25D	Acetobacter pasteurianus	TRUE	0.938	360	1.66e-110																			0
all_assemblies_renamed_plasmid_G_011_1B_oryzifermentans_assembly_NODE_37_length_3034_cov_692.760568_4	all_assemblies_renamed_plasmid	G_011_1B_oryzifermentans_assembly_NODE_37_length_3034_cov_692.760568	G11_1_AcOry	Acetobacter_oryzifermentans	plasmid	4	1816	2928	-1	B			A0A149S5Y4_9PROT	UniRef90_A0A149S5Y4 MobA/MobL protein domain-containing protein n=6 Tax=cellular organisms TaxID=131567 RepID=A0A149S5Y4_9PROT	cellular organisms	TRUE	0.896	692	4.65e-222														MobA/MobL family [PF03389.19]					0
all_assemblies_renamed_plasmid_G_011_1B_oryzifermentans_assembly_NODE_37_length_3034_cov_692.760568_5	all_assemblies_renamed_plasmid	G_011_1B_oryzifermentans_assembly_NODE_37_length_3034_cov_692.760568	G11_1_AcOry	Acetobacter_oryzifermentans	plasmid	5	2895	3032	-1	E																												0
G_011_1B_oryzifermentans_assembly_NODE_7_length_191705_cov_68.874700_provirus_24529_62242-cat_1_2	final-viral-combined-for-dramv	G_011_1B_oryzifermentans_assembly_NODE_7_length_191705_cov_68.874700_provirus_24529_62242-cat_1	G11_1_AcOry	Acetobacter_oryzifermentans	prophage	2	837	3344	-1	B			F1YRH2_9PROT	UniRef90_F1YRH2 Arabinofuranosidase n=2 Tax=Acetobacter TaxID=434 RepID=F1YRH2_9PROT	Acetobacter	TRUE	0.948	1662	0	YP_009596769.1	YP_009596769.1 tail protein [Propionibacterium phage Anatole]	FALSE	0.239	79	1.43e-13								Glycosyl hydrolases family 43 [PF04616.18]	GH43_23	GH43 beta-xylosidase (EC 3.2.1.37); alpha-L-arabinofuranosidase (EC 3.2.1.55); xylanase (EC 3.2.1.8); alpha-1,2-L-arabinofuranosidase (EC 3.2.1.-); exo-alpha-1,5-L-arabinofuranosidase (EC 3.2.1.-); [inverting] exo-alpha-1,5-L-arabinanase (EC 3.2.1.-); beta-1,3-xylosidase (EC 3.2.1.72); [inverting] exo-alpha-1,5-L-arabinanase (EC 3.2.1.-); [inverting] endo-alpha-1,5-L-arabinanase (EC 3.2.1.99); ex…		GH43_23.hmm
G_011_1B_oryzifermentans_assembly_NODE_7_length_191705_cov_68.874700_provirus_24529_62242-cat_1_1	final-viral-combined-for-dramv	G_011_1B_oryzifermentans_assembly_NODE_7_length_191705_cov_68.874700_provirus_24529_62242-cat_1	G11_1_AcOry	Acetobacter_oryzifermentans	prophage	1	1	831	-1	B			A0A5M8ZC05_9PROT	UniRef90_A0A5M8ZC05 Phage tail protein n=2 Tax=Acetobacteraceae TaxID=433 RepID=A0A5M8ZC05_9PROT	Acetobacteraceae	TRUE	0.915	529	1.95e-167
G_011_1B_oryzifermentans_assembly_NODE_7_length_191705_cov_68.874700_provirus_24529_62242-cat_1_3	final-viral-combined-for-dramv	G_011_1B_oryzifermentans_assembly_NODE_7_length_191705_cov_68.874700_provirus_24529_62242-cat_1	G11_1_AcOry	Acetobacter_oryzifermentans	prophage	3	3341	3658	-1	C			A0A5M8ZD79_9PROT	UniRef90_A0A5M8ZD79 Uncharacterized protein n=2 Tax=unclassified Acetobacter TaxID=2628570 RepID=A0A5M8ZD79_9PROT	unclassified Acetobacter	FALSE	0.935	208	2.01e-59
G_011_1B_oryzifermentans_assembly_NODE_7_length_191705_cov_68.874700_provirus_24529_62242-cat_1_4	final-viral-combined-for-dramv	G_011_1B_oryzifermentans_assembly_NODE_7_length_191705_cov_68.874700_provirus_24529_62242-cat_1	G11_1_AcOry	Acetobacter_oryzifermentans	prophage	4	3655	4740	-1	B			F1YRH3_9PROT	UniRef90_F1YRH3 Uncharacterized protein n=2 Tax=Acetobacter TaxID=434 RepID=F1YRH3_9PROT	Acetobacter	TRUE	0.963	733	2.46e-236
G_011_1B_oryzifermentans_assembly_NODE_7_length_191705_cov_68.874700_provirus_24529_62242-cat_1_5	final-viral-combined-for-dramv	G_011_1B_oryzifermentans_assembly_NODE_7_length_191705_cov_68.874700_provirus_24529_62242-cat_1	G11_1_AcOry	Acetobacter_oryzifermentans	prophage	5	4740	5294	-1	B			F1YRH4_9PROT	UniRef90_F1YRH4 Tail Protein n=2 Tax=Acetobacter TaxID=434 RepID=F1YRH4_9PROT	Acetobacter	TRUE	0.946	368	3.59e-113														Bacteriophage Mu-like, Gp48 [PF10076.13]
G_011_1B_oryzifermentans_assembly_NODE_7_length_191705_cov_68.874700_provirus_24529_62242-cat_1_6	final-viral-combined-for-dramv	G_011_1B_oryzifermentans_assembly_NODE_7_length_191705_cov_68.874700_provirus_24529_62242-cat_1	G11_1_AcOry	Acetobacter_oryzifermentans	prophage	6	5291	6364	-1	B			A0A6P4HM38_DROKI	UniRef90_A0A6P4HM38 Baseplate protein J-like domain-containing protein n=4 Tax=cellular organisms TaxID=131567 RepID=A0A6P4HM38_DROKI	cellular organisms	TRUE	0.901	639	1.03e-203	NP_599051.1	NP_599051.1 baseplate protein [Enterobacteria phage SfV]	FALSE	0.262	128	2.89e-30								Baseplate J-like protein [PF04865.18]
G_011_1B_oryzifermentans_assembly_NODE_7_length_191705_cov_68.874700_provirus_24529_62242-cat_1_7	final-viral-combined-for-dramv	G_011_1B_oryzifermentans_assembly_NODE_7_length_191705_cov_68.874700_provirus_24529_62242-cat_1	G11_1_AcOry	Acetobacter_oryzifermentans	prophage	7	6364	6846	-1	C			A0A5M8ZC42_9PROT	UniRef90_A0A5M8ZC42 Phage tail protein n=2 Tax=Acetobacteraceae TaxID=433 RepID=A0A5M8ZC42_9PROT	Acetobacteraceae	FALSE	0.888	298	1.51e-89														Phage protein GP46 [PF07409.16]
G_011_1B_oryzifermentans_assembly_NODE_7_length_191705_cov_68.874700_provirus_24529_62242-cat_1_8	final-viral-combined-for-dramv	G_011_1B_oryzifermentans_assembly_NODE_7_length_191705_cov_68.874700_provirus_24529_62242-cat_1	G11_1_AcOry	Acetobacter_oryzifermentans	prophage	8	6897	7472	-1	C			F1YRH6_9PROT	UniRef90_F1YRH6 Mu-Like Prophage Protein n=2 Tax=Acetobacter TaxID=434 RepID=F1YRH6_9PROT	Acetobacter	FALSE	0.871	346	2.35e-105														Bacteriophage Mu Gp45 spike protein [PF06890.16]
G_011_1B_oryzifermentans_assembly_NODE_7_length_191705_cov_68.874700_provirus_24529_62242-cat_1_9	final-viral-combined-for-dramv	G_011_1B_oryzifermentans_assembly_NODE_7_length_191705_cov_68.874700_provirus_24529_62242-cat_1	G11_1_AcOry	Acetobacter_oryzifermentans	prophage	9	7469	8830	-1	C			F1YRH7_9PROT	UniRef90_F1YRH7 Tail Protein n=2 Tax=Acetobacter TaxID=434 RepID=F1YRH7_9PROT	Acetobacter	FALSE	0.932	886	1.46e-287	NP_050648.1	NP_050648.1 baseplate hub [Escherichia phage Mu]	FALSE	0.218	114	4.87e-25								Mu phage baseplate assembly protein GpP-like, N-terminal [PF21683.1]
G_011_1B_oryzifermentans_assembly_NODE_7_length_191705_cov_68.874700_provirus_24529_62242-cat_1_10	final-viral-combined-for-dramv	G_011_1B_oryzifermentans_assembly_NODE_7_length_191705_cov_68.874700_provirus_24529_62242-cat_1	G11_1_AcOry	Acetobacter_oryzifermentans	prophage	10	8827	10239	-1	C			F1YRH8_9PROT	UniRef90_F1YRH8 Mu-Like Prophage DNA Circulation Protein-Like Protein n=2 Tax=Acetobacter TaxID=434 RepID=F1YRH8_9PROT	Acetobacter	FALSE	0.872	852	2.55e-275	NP_543100.1	NP_543100.1 DNA circularization [Enterobacteria phage phiP27]	FALSE	0.358	72	7.77e-12								DNA circularisation protein N-terminus [PF07157.16]
G_011_1B_oryzifermentans_assembly_NODE_7_length_191705_cov_68.874700_provirus_24529_62242-cat_1_11	final-viral-combined-for-dramv	G_011_1B_oryzifermentans_assembly_NODE_7_length_191705_cov_68.874700_provirus_24529_62242-cat_1	G11_1_AcOry	Acetobacter_oryzifermentans	prophage	11	10236	12359	-1	C			F1YRH9_9PROT	UniRef90_F1YRH9 Phage Tail Tape Measure Core Region n=3 Tax=Acetobacter TaxID=434 RepID=F1YRH9_9PROT	Acetobacter	FALSE	0.691	1008	0	YP_008130162.1	YP_008130162.1 tail length tape measure protein [Rhizobium phage RR1-A]	FALSE	0.204	85	1.72e-15								Phage-related minor tail protein [PF10145.13]
G_011_1B_oryzifermentans_assembly_NODE_7_length_191705_cov_68.874700_provirus_24529_62242-cat_1_12	final-viral-combined-for-dramv	G_011_1B_oryzifermentans_assembly_NODE_7_length_191705_cov_68.874700_provirus_24529_62242-cat_1	G11_1_AcOry	Acetobacter_oryzifermentans	prophage	12	12478	12843	-1	C			A0A5M8ZBZ0_9PROT	UniRef90_A0A5M8ZBZ0 Phage tail assembly protein n=1 Tax=Acetobacter sp. DmW_136 TaxID=2591091 RepID=A0A5M8ZBZ0_9PROT	Acetobacter sp. DmW_136	FALSE	0.838	212	2.54e-60
G_011_1B_oryzifermentans_assembly_NODE_7_length_191705_cov_68.874700_provirus_24529_62242-cat_1_13	final-viral-combined-for-dramv	G_011_1B_oryzifermentans_assembly_NODE_7_length_191705_cov_68.874700_provirus_24529_62242-cat_1	G11_1_AcOry	Acetobacter_oryzifermentans	prophage	13	12840	13199	-1	C			F1YRI0_9PROT	UniRef90_F1YRI0 Uncharacterized protein n=2 Tax=Acetobacter TaxID=434 RepID=F1YRI0_9PROT	Acetobacter	FALSE	0.992	252	3.2e-74														Phage tail tube protein [PF10618.13]
G_011_1B_oryzifermentans_assembly_NODE_7_length_191705_cov_68.874700_provirus_24529_62242-cat_1_14	final-viral-combined-for-dramv	G_011_1B_oryzifermentans_assembly_NODE_7_length_191705_cov_68.874700_provirus_24529_62242-cat_1	G11_1_AcOry	Acetobacter_oryzifermentans	prophage	14	13202	14689	-1	B			F1YRI1_9PROT	UniRef90_F1YRI1 Mu-like prophage FluMu tail sheath protein n=2 Tax=Acetobacter TaxID=434 RepID=F1YRI1_9PROT	Acetobacter	TRUE	0.887	915	1.45e-296	YP_007877512.1	YP_007877512.1 tail sheath [Vibrio phage martha 12B12]	FALSE	0.24	152	4.75e-37
G_011_1B_oryzifermentans_assembly_NODE_7_length_191705_cov_68.874700_provirus_24529_62242-cat_1_15	final-viral-combined-for-dramv	G_011_1B_oryzifermentans_assembly_NODE_7_length_191705_cov_68.874700_provirus_24529_62242-cat_1	G11_1_AcOry	Acetobacter_oryzifermentans	prophage	15	14686	14895	-1	C			A0A5M8ZEH5_9PROT	UniRef90_A0A5M8ZEH5 DUF2635 domain-containing protein n=1 Tax=Acetobacter sp. DmW_136 TaxID=2591091 RepID=A0A5M8ZEH5_9PROT	Acetobacter sp. DmW_136	FALSE	0.905	133	5.95e-34														Protein of unknown function (DUF2635) [PF10948.12]
G_011_1B_oryzifermentans_assembly_NODE_7_length_191705_cov_68.874700_provirus_24529_62242-cat_1_16	final-viral-combined-for-dramv	G_011_1B_oryzifermentans_assembly_NODE_7_length_191705_cov_68.874700_provirus_24529_62242-cat_1	G11_1_AcOry	Acetobacter_oryzifermentans	prophage	16	14892	15521	-1	C			A0A5M8ZFF7_9PROT	UniRef90_A0A5M8ZFF7 Uncharacterized protein n=1 Tax=Acetobacter sp. DmW_136 TaxID=2591091 RepID=A0A5M8ZFF7_9PROT	Acetobacter sp. DmW_136	FALSE	0.91	398	4.55e-123
G_011_1B_oryzifermentans_assembly_NODE_7_length_191705_cov_68.874700_provirus_24529_62242-cat_1_17	final-viral-combined-for-dramv	G_011_1B_oryzifermentans_assembly_NODE_7_length_191705_cov_68.874700_provirus_24529_62242-cat_1	G11_1_AcOry	Acetobacter_oryzifermentans	prophage	17	15515	15937	-1	C			F1YRI2_9PROT	UniRef90_F1YRI2 DUF1320 domain-containing protein n=2 Tax=Acetobacter TaxID=434 RepID=F1YRI2_9PROT	Acetobacter	FALSE	0.954	283	1.29e-84	YP_009152222.1	YP_009152222.1 head-tail adaptor [Shigella phage SfMu]	FALSE	0.37	68	1.15e-12								Bacteriophage Mu, Gp36 [PF07030.16]
G_011_1B_oryzifermentans_assembly_NODE_7_length_191705_cov_68.874700_provirus_24529_62242-cat_1_18	final-viral-combined-for-dramv	G_011_1B_oryzifermentans_assembly_NODE_7_length_191705_cov_68.874700_provirus_24529_62242-cat_1	G11_1_AcOry	Acetobacter_oryzifermentans	prophage	18	15937	16332	-1	C			F1YRI3_9PROT	UniRef90_F1YRI3 Mu-like prophage FluMu N-terminal domain-containing protein n=2 Tax=Acetobacter TaxID=434 RepID=F1YRI3_9PROT	Acetobacter	FALSE	0.933	258	2.66e-76														Mu-like prophage FluMu N-terminal domain [PF17891.5]
G_011_1B_oryzifermentans_assembly_NODE_7_length_191705_cov_68.874700_provirus_24529_62242-cat_1_19	final-viral-combined-for-dramv	G_011_1B_oryzifermentans_assembly_NODE_7_length_191705_cov_68.874700_provirus_24529_62242-cat_1	G11_1_AcOry	Acetobacter_oryzifermentans	prophage	19	16335	17285	-1	C			F1YRI4_9PROT	UniRef90_F1YRI4 Mu-like prophage FluMu major head subunit n=3 Tax=cellular organisms TaxID=131567 RepID=F1YRI4_9PROT	cellular organisms	FALSE	0.98	655	3.75e-210	YP_009285924.1	YP_009285924.1 major head protein [Rhodovulum phage vB_RhkS_P1]	FALSE	0.422	211	6.03e-59								Mu-like prophage major head subunit gpT [PF10124.13]
G_011_1B_oryzifermentans_assembly_NODE_7_length_191705_cov_68.874700_provirus_24529_62242-cat_1_20	final-viral-combined-for-dramv	G_011_1B_oryzifermentans_assembly_NODE_7_length_191705_cov_68.874700_provirus_24529_62242-cat_1	G11_1_AcOry	Acetobacter_oryzifermentans	prophage	20	17289	17735	-1	C			A0A5M8ZD52_9PROT	UniRef90_A0A5M8ZD52 DUF2190 family protein n=1 Tax=Acetobacter sp. DmW_136 TaxID=2591091 RepID=A0A5M8ZD52_9PROT	Acetobacter sp. DmW_136	FALSE	0.979	308	4.37e-93
G_011_1B_oryzifermentans_assembly_NODE_7_length_191705_cov_68.874700_provirus_24529_62242-cat_1_21	final-viral-combined-for-dramv	G_011_1B_oryzifermentans_assembly_NODE_7_length_191705_cov_68.874700_provirus_24529_62242-cat_1	G11_1_AcOry	Acetobacter_oryzifermentans	prophage	21	17722	18714	-1	B			F1YRI5_9PROT	UniRef90_F1YRI5 Mu-like prophage I protein n=2 Tax=Acetobacter TaxID=434 RepID=F1YRI5_9PROT	Acetobacter	TRUE	0.924	640	8.37e-205	YP_007673216.1	YP_007673216.1 head maturation protease [Rhodobacter phage RC1]	FALSE	0.338	160	1.31e-41								Mu-like prophage I protein [PF10123.13]
G_011_1B_oryzifermentans_assembly_NODE_7_length_191705_cov_68.874700_provirus_24529_62242-cat_1_22	final-viral-combined-for-dramv	G_011_1B_oryzifermentans_assembly_NODE_7_length_191705_cov_68.874700_provirus_24529_62242-cat_1	G11_1_AcOry	Acetobacter_oryzifermentans	prophage	22	18934	19452	-1	B			F1YRI6_9PROT	UniRef90_F1YRI6 Phage Virion Morphogenesis Protein n=2 Tax=Acetobacter TaxID=434 RepID=F1YRI6_9PROT	Acetobacter	TRUE	0.993	363	8.93e-112	YP_010665093.1	YP_010665093.1 tail completion or Neck1 protein [Ochrobactrum phage POA1180]	FALSE	0.315	80	2.08e-16								Phage virion morphogenesis family [PF05069.17]
G_011_1B_oryzifermentans_assembly_NODE_7_length_191705_cov_68.874700_provirus_24529_62242-cat_1_23	final-viral-combined-for-dramv	G_011_1B_oryzifermentans_assembly_NODE_7_length_191705_cov_68.874700_provirus_24529_62242-cat_1	G11_1_AcOry	Acetobacter_oryzifermentans	prophage	23	19582	20787	-1	C			A0A5M8ZD59_9PROT	UniRef90_A0A5M8ZD59 Phage head morphogenesis domain-containing protein n=3 Tax=Acetobacteraceae TaxID=433 RepID=A0A5M8ZD59_9PROT	Acetobacteraceae	FALSE	0.967	818	6.07e-265	YP_010660050.1	YP_010660050.1 phage minor head protein [Pseudoalteromonas phage HS6]	FALSE	0.411	177	2.41e-46								Phage Mu protein F like protein [PF04233.18]
G_011_1B_oryzifermentans_assembly_NODE_7_length_191705_cov_68.874700_provirus_24529_62242-cat_1_24	final-viral-combined-for-dramv	G_011_1B_oryzifermentans_assembly_NODE_7_length_191705_cov_68.874700_provirus_24529_62242-cat_1	G11_1_AcOry	Acetobacter_oryzifermentans	prophage	24	20780	22495	-1	C			F1YRI8_9PROT	UniRef90_F1YRI8 Mu-like prophage FluMu protein gp29 n=3 Tax=Acetobacter TaxID=434 RepID=F1YRI8_9PROT	Acetobacter	FALSE	0.956	1149	0	YP_007673222.1	YP_007673222.1 portal protein [Rhodobacter phage RC1]	FALSE	0.356	329	7.79e-96								Protein of unknown function (DUF935) [PF06074.16]
G_011_1B_oryzifermentans_assembly_NODE_7_length_191705_cov_68.874700_provirus_24529_62242-cat_1_25	final-viral-combined-for-dramv	G_011_1B_oryzifermentans_assembly_NODE_7_length_191705_cov_68.874700_provirus_24529_62242-cat_1	G11_1_AcOry	Acetobacter_oryzifermentans	prophage	25	22497	22742	-1	C			A0A5M8ZEG4_9PROT	UniRef90_A0A5M8ZEG4 EexN family lipoprotein n=1 Tax=Acetobacter sp. DmW_136 TaxID=2591091 RepID=A0A5M8ZEG4_9PROT	Acetobacter sp. DmW_136	FALSE	0.966	167	1.18e-45
G_011_1B_oryzifermentans_assembly_NODE_7_length_191705_cov_68.874700_provirus_24529_62242-cat_1_26	final-viral-combined-for-dramv	G_011_1B_oryzifermentans_assembly_NODE_7_length_191705_cov_68.874700_provirus_24529_62242-cat_1	G11_1_AcOry	Acetobacter_oryzifermentans	prophage	26	22742	22984	-1	C			A0A5M8ZFE7_9PROT	UniRef90_A0A5M8ZFE7 Pilus assembly protein n=1 Tax=Acetobacter sp. DmW_136 TaxID=2591091 RepID=A0A5M8ZFE7_9PROT	Acetobacter sp. DmW_136	FALSE	0.828	139	6.48e-36
G_011_1B_oryzifermentans_assembly_NODE_7_length_191705_cov_68.874700_provirus_24529_62242-cat_1_27	final-viral-combined-for-dramv	G_011_1B_oryzifermentans_assembly_NODE_7_length_191705_cov_68.874700_provirus_24529_62242-cat_1	G11_1_AcOry	Acetobacter_oryzifermentans	prophage	27	22981	24555	-1	C			F1YRI9_9PROT	UniRef90_F1YRI9 Mu-like prophage FluMu protein gp28 n=2 Tax=Acetobacter TaxID=434 RepID=F1YRI9_9PROT	Acetobacter	FALSE	0.971	1036	0	YP_024701.1	YP_024701.1 gp28 [Burkholderia phage BcepMu]	FALSE	0.512	451	3.13e-138								Terminase large subunit, T4likevirus-type, N-terminal [PF03237.19]
G_011_1B_oryzifermentans_assembly_NODE_7_length_191705_cov_68.874700_provirus_24529_62242-cat_1_28	final-viral-combined-for-dramv	G_011_1B_oryzifermentans_assembly_NODE_7_length_191705_cov_68.874700_provirus_24529_62242-cat_1	G11_1_AcOry	Acetobacter_oryzifermentans	prophage	28	24539	25132	-1	C			F1YRJ0_9PROT	UniRef90_F1YRJ0 Mu-Like Prophage FluMu n=2 Tax=Acetobacter TaxID=434 RepID=F1YRJ0_9PROT	Acetobacter	FALSE	0.887	366	3.22e-112	YP_009168756.1	YP_009168756.1 PF11985 family protein [Pseudomonas phage JBD25]	FALSE	0.274	71	5.3e-13								Bacteriophage Mu, Gp27 [PF11985.12]
G_011_1B_oryzifermentans_assembly_NODE_7_length_191705_cov_68.874700_provirus_24529_62242-cat_1_29	final-viral-combined-for-dramv	G_011_1B_oryzifermentans_assembly_NODE_7_length_191705_cov_68.874700_provirus_24529_62242-cat_1	G11_1_AcOry	Acetobacter_oryzifermentans	prophage	29	25135	25428	-1	C			A0A5M8ZE38_9PROT	UniRef90_A0A5M8ZE38 Uncharacterized protein n=1 Tax=Acetobacter sp. DmW_136 TaxID=2591091 RepID=A0A5M8ZE38_9PROT	Acetobacter sp. DmW_136	FALSE	0.923	190	3.86e-53
G_011_1B_oryzifermentans_assembly_NODE_7_length_191705_cov_68.874700_provirus_24529_62242-cat_1_30	final-viral-combined-for-dramv	G_011_1B_oryzifermentans_assembly_NODE_7_length_191705_cov_68.874700_provirus_24529_62242-cat_1	G11_1_AcOry	Acetobacter_oryzifermentans	prophage	30	25437	25739	-1	C			A0A5M8ZD08_9PROT	UniRef90_A0A5M8ZD08 DUF2730 family protein n=1 Tax=Acetobacter sp. DmW_136 TaxID=2591091 RepID=A0A5M8ZD08_9PROT	Acetobacter sp. DmW_136	FALSE	0.92	195	7.34e-55
G_011_1B_oryzifermentans_assembly_NODE_7_length_191705_cov_68.874700_provirus_24529_62242-cat_1_31	final-viral-combined-for-dramv	G_011_1B_oryzifermentans_assembly_NODE_7_length_191705_cov_68.874700_provirus_24529_62242-cat_1	G11_1_AcOry	Acetobacter_oryzifermentans	prophage	31	25742	26176	-1	C			A0A5M8ZBX8_9PROT	UniRef90_A0A5M8ZBX8 Uncharacterized protein n=1 Tax=Acetobacter sp. DmW_136 TaxID=2591091 RepID=A0A5M8ZBX8_9PROT	Acetobacter sp. DmW_136	FALSE	0.827	246	8.84e-72
G_011_1B_oryzifermentans_assembly_NODE_7_length_191705_cov_68.874700_provirus_24529_62242-cat_1_32	final-viral-combined-for-dramv	G_011_1B_oryzifermentans_assembly_NODE_7_length_191705_cov_68.874700_provirus_24529_62242-cat_1	G11_1_AcOry	Acetobacter_oryzifermentans	prophage	32	26249	26968	-1	C			A0A5M8ZBW8_9PROT	UniRef90_A0A5M8ZBW8 Uncharacterized protein n=2 Tax=Acetobacter TaxID=434 RepID=A0A5M8ZBW8_9PROT	Acetobacter	FALSE	0.937	472	3.34e-148	YP_009609866.1	YP_009609866.1 endolysin [Acinetobacter phage AbP2]	FALSE	0.311	106	3.89e-24								Glycosyl hydrolase 108 [PF05838.16]; Predicted Peptidoglycan domain [PF09374.14]
G_011_1B_oryzifermentans_assembly_NODE_7_length_191705_cov_68.874700_provirus_24529_62242-cat_1_33	final-viral-combined-for-dramv	G_011_1B_oryzifermentans_assembly_NODE_7_length_191705_cov_68.874700_provirus_24529_62242-cat_1	G11_1_AcOry	Acetobacter_oryzifermentans	prophage	33	27029	27406	-1	C			F1YR52_9PROT	UniRef90_F1YR52 Uncharacterized protein n=2 Tax=Acetobacter TaxID=434 RepID=F1YR52_9PROT	Acetobacter	FALSE	0.962	255	2.49e-75
G_011_1B_oryzifermentans_assembly_NODE_7_length_191705_cov_68.874700_provirus_24529_62242-cat_1_34	final-viral-combined-for-dramv	G_011_1B_oryzifermentans_assembly_NODE_7_length_191705_cov_68.874700_provirus_24529_62242-cat_1	G11_1_AcOry	Acetobacter_oryzifermentans	prophage	34	27422	27586	-1	C			UPI00030A5B39	UniRef90_UPI00030A5B39 hypothetical protein n=1 Tax=Acetobacter TaxID=434 RepID=UPI00030A5B39	Acetobacter	FALSE	0.932	108	1.3e-25
G_011_1B_oryzifermentans_assembly_NODE_7_length_191705_cov_68.874700_provirus_24529_62242-cat_1_35	final-viral-combined-for-dramv	G_011_1B_oryzifermentans_assembly_NODE_7_length_191705_cov_68.874700_provirus_24529_62242-cat_1	G11_1_AcOry	Acetobacter_oryzifermentans	prophage	35	27583	27891	-1	C			A0A5M8ZC28_9PROT	UniRef90_A0A5M8ZC28 Uncharacterized protein n=1 Tax=Acetobacter sp. DmW_136 TaxID=2591091 RepID=A0A5M8ZC28_9PROT	Acetobacter sp. DmW_136	FALSE	0.968	210	3.58e-60
G_011_1B_oryzifermentans_assembly_NODE_7_length_191705_cov_68.874700_provirus_24529_62242-cat_1_36	final-viral-combined-for-dramv	G_011_1B_oryzifermentans_assembly_NODE_7_length_191705_cov_68.874700_provirus_24529_62242-cat_1	G11_1_AcOry	Acetobacter_oryzifermentans	prophage	36	27888	28586	-1	B			F1YR53_9PROT	UniRef90_F1YR53 DUF2786 domain-containing protein n=2 Tax=Acetobacter TaxID=434 RepID=F1YR53_9PROT	Acetobacter	TRUE	0.909	442	4.48e-138	YP_009199504.1	YP_009199504.1 hypothetical protein AVV49_gp65 [Pseudomonas phage PaMx74]	FALSE	0.285	81	6.03e-16								Protein of unknown function (DUF2786) [PF10979.12]
G_011_1B_oryzifermentans_assembly_NODE_7_length_191705_cov_68.874700_provirus_24529_62242-cat_1_37	final-viral-combined-for-dramv	G_011_1B_oryzifermentans_assembly_NODE_7_length_191705_cov_68.874700_provirus_24529_62242-cat_1	G11_1_AcOry	Acetobacter_oryzifermentans	prophage	37	28579	28998	-1	C			F1YR54_9PROT	UniRef90_F1YR54 Regulatory protein GemA n=4 Tax=cellular organisms TaxID=131567 RepID=F1YR54_9PROT	cellular organisms	FALSE	0.948	279	2.89e-83	YP_024675.1	YP_024675.1 regulatory protein GemA [Burkholderia phage BcepMu]	FALSE	0.359	80	9.05e-17								Bacteriophage Mu, GemA protein [PF06252.16]
G_011_1B_oryzifermentans_assembly_NODE_7_length_191705_cov_68.874700_provirus_24529_62242-cat_1_38	final-viral-combined-for-dramv	G_011_1B_oryzifermentans_assembly_NODE_7_length_191705_cov_68.874700_provirus_24529_62242-cat_1	G11_1_AcOry	Acetobacter_oryzifermentans	prophage	38	29010	29633	-1	B			F1YR55_9PROT	UniRef90_F1YR55 DUF3164 family protein n=2 Tax=Acetobacter TaxID=434 RepID=F1YR55_9PROT	Acetobacter	TRUE	0.956	418	3.12e-130	YP_024678.1	YP_024678.1 DUF3164 family protein [Burkholderia phage BcepMu]	FALSE	0.3	79	1.48e-15								Protein of unknown function (DUF3164) [PF11363.12]
G_011_1B_oryzifermentans_assembly_NODE_7_length_191705_cov_68.874700_provirus_24529_62242-cat_1_39	final-viral-combined-for-dramv	G_011_1B_oryzifermentans_assembly_NODE_7_length_191705_cov_68.874700_provirus_24529_62242-cat_1	G11_1_AcOry	Acetobacter_oryzifermentans	prophage	39	29645	29977	-1	C			A0A5M8ZCF1_9PROT	UniRef90_A0A5M8ZCF1 HD domain-containing protein n=1 Tax=Acetobacter sp. DmW_136 TaxID=2591091 RepID=A0A5M8ZCF1_9PROT	Acetobacter sp. DmW_136	FALSE	0.916	213	5.79e-61
G_011_1B_oryzifermentans_assembly_NODE_7_length_191705_cov_68.874700_provirus_24529_62242-cat_1_40	final-viral-combined-for-dramv	G_011_1B_oryzifermentans_assembly_NODE_7_length_191705_cov_68.874700_provirus_24529_62242-cat_1	G11_1_AcOry	Acetobacter_oryzifermentans	prophage	40	29965	30207	-1	C			A0A5M8ZE26_9PROT	UniRef90_A0A5M8ZE26 PH domain-containing protein n=1 Tax=Acetobacter sp. DmW_136 TaxID=2591091 RepID=A0A5M8ZE26_9PROT	Acetobacter sp. DmW_136	FALSE	0.967	165	5.48e-45
G_011_1B_oryzifermentans_assembly_NODE_7_length_191705_cov_68.874700_provirus_24529_62242-cat_1_41	final-viral-combined-for-dramv	G_011_1B_oryzifermentans_assembly_NODE_7_length_191705_cov_68.874700_provirus_24529_62242-cat_1	G11_1_AcOry	Acetobacter_oryzifermentans	prophage	41	30207	30488	-1	C			A0A5M8ZCZ8_9PROT	UniRef90_A0A5M8ZCZ8 Tetratricopeptide repeat protein n=1 Tax=Acetobacter sp. DmW_136 TaxID=2591091 RepID=A0A5M8ZCZ8_9PROT	Acetobacter sp. DmW_136	FALSE	0.945	187	2.9e-52
G_011_1B_oryzifermentans_assembly_NODE_7_length_191705_cov_68.874700_provirus_24529_62242-cat_1_42	final-viral-combined-for-dramv	G_011_1B_oryzifermentans_assembly_NODE_7_length_191705_cov_68.874700_provirus_24529_62242-cat_1	G11_1_AcOry	Acetobacter_oryzifermentans	prophage	42	30493	31452	-1	C			F1YR56_9PROT	UniRef90_F1YR56 Mu-like prophage FluMu DNA transposition protein B n=2 Tax=Acetobacter TaxID=434 RepID=F1YR56_9PROT	Acetobacter	FALSE	0.944	634	7.75e-203	NP_050608.1	NP_050608.1 DNA transposition protein [Escherichia phage Mu]	FALSE	0.375	190	5.36e-52								Mu B transposition protein, C terminal [PF09077.15]; AAA domain [PF13401.10]; Bacterial TniB protein [PF05621.15]
G_011_1B_oryzifermentans_assembly_NODE_7_length_191705_cov_68.874700_provirus_24529_62242-cat_1_43	final-viral-combined-for-dramv	G_011_1B_oryzifermentans_assembly_NODE_7_length_191705_cov_68.874700_provirus_24529_62242-cat_1	G11_1_AcOry	Acetobacter_oryzifermentans	prophage	43	31496	33481	-1	C	K07497	putative transposase	F1YR57_9PROT	UniRef90_F1YR57 Mu-like prophage FluMu transposase A n=2 Tax=Acetobacter TaxID=434 RepID=F1YR57_9PROT	Acetobacter	FALSE	0.976	1362	0	YP_009285895.1	YP_009285895.1 Mu transposase C-terminal domain-containing protein [Rhodovulum phage vB_RhkS_P1]	FALSE	0.437	477	4.2e-145								Bacteriophage Mu transposase [PF02914.19]; Mu DNA binding, I gamma subdomain [PF09039.15]; Mu DNA-binding domain [PF02316.20]; Mu transposase, C-terminal [PF09299.15]
G_011_1B_oryzifermentans_assembly_NODE_7_length_191705_cov_68.874700_provirus_24529_62242-cat_1_44	final-viral-combined-for-dramv	G_011_1B_oryzifermentans_assembly_NODE_7_length_191705_cov_68.874700_provirus_24529_62242-cat_1	G11_1_AcOry	Acetobacter_oryzifermentans	prophage	44	33481	33930	-1	C			F1YR58_9PROT	UniRef90_F1YR58 Uncharacterized protein n=2 Tax=Acetobacter TaxID=434 RepID=F1YR58_9PROT	Acetobacter	FALSE	0.95	295	8.15e-89	YP_008129820.1	YP_008129820.1 transcriptional regulator [Rhizobium phage RR1-B]	FALSE	0.331	74	1.43e-14
G_011_1B_oryzifermentans_assembly_NODE_7_length_191705_cov_68.874700_provirus_24529_62242-cat_1_45	final-viral-combined-for-dramv	G_011_1B_oryzifermentans_assembly_NODE_7_length_191705_cov_68.874700_provirus_24529_62242-cat_1	G11_1_AcOry	Acetobacter_oryzifermentans	prophage	45	33927	34199	-1	C			F1YR59_9PROT	UniRef90_F1YR59 HTH cro/C1-type domain-containing protein n=2 Tax=Acetobacter TaxID=434 RepID=F1YR59_9PROT	Acetobacter	FALSE	0.971	186	3.43e-52														Helix-turn-helix [PF01381.26]
G_011_1B_oryzifermentans_assembly_NODE_7_length_191705_cov_68.874700_provirus_24529_62242-cat_1_46	final-viral-combined-for-dramv	G_011_1B_oryzifermentans_assembly_NODE_7_length_191705_cov_68.874700_provirus_24529_62242-cat_1	G11_1_AcOry	Acetobacter_oryzifermentans	prophage	46	34196	35014	-1	B	K03497	ParB family transcriptional regulator, chromosome partitioning protein	F1YR60_9PROT	UniRef90_F1YR60 ParB Domain Protein Nuclease n=2 Tax=Acetobacter TaxID=434 RepID=F1YR60_9PROT	Acetobacter	TRUE	0.934	534	3.67e-169	YP_010665122.1	YP_010665122.1 ParB-like partition protein [Ochrobactrum phage POA1180]	FALSE	0.325	131	2.66e-32								ParB/Sulfiredoxin domain [PF02195.22]
G_011_1B_oryzifermentans_assembly_NODE_7_length_191705_cov_68.874700_provirus_24529_62242-cat_1_47	final-viral-combined-for-dramv	G_011_1B_oryzifermentans_assembly_NODE_7_length_191705_cov_68.874700_provirus_24529_62242-cat_1	G11_1_AcOry	Acetobacter_oryzifermentans	prophage	47	35011	35316	-1	C	K07724	Ner family transcriptional regulator	A0A841QEP3_9PROT	UniRef90_A0A841QEP3 Ner family transcriptional regulator n=3 Tax=Acetobacter TaxID=434 RepID=A0A841QEP3_9PROT	Acetobacter	FALSE	0.96	206	8.04e-59														Winged helix-turn-helix DNA-binding [PF13693.10]
G_011_1B_oryzifermentans_assembly_NODE_7_length_191705_cov_68.874700_provirus_24529_62242-cat_1_48	final-viral-combined-for-dramv	G_011_1B_oryzifermentans_assembly_NODE_7_length_191705_cov_68.874700_provirus_24529_62242-cat_1	G11_1_AcOry	Acetobacter_oryzifermentans	prophage	48	35541	36248	1	C			A0A841QG85_9PROT	UniRef90_A0A841QG85 Transcriptional regulator with XRE-family HTH domain n=2 Tax=Acetobacter TaxID=434 RepID=A0A841QG85_9PROT	Acetobacter	FALSE	0.883	434	5.31e-135	YP_001285627.1	YP_001285627.1 CI-like repressor [Aeromonas phage phiO18P]	FALSE	0.304	110	1.15e-25	MER0101484	S24	MER0101484 - family S24 unassigned peptidases (Acaryochloris marina) [S24.UPW]#S24#{peptidase unit: 95-226}~source ABW26326~	FALSE	0.372	86	2.87e-17	Peptidase S24-like [PF00717.27]
G_011_1B_oryzifermentans_assembly_NODE_7_length_191705_cov_68.874700_provirus_24529_62242-cat_1_49	final-viral-combined-for-dramv	G_011_1B_oryzifermentans_assembly_NODE_7_length_191705_cov_68.874700_provirus_24529_62242-cat_1	G11_1_AcOry	Acetobacter_oryzifermentans	prophage	49	36245	37345	1	C			F1YR63_9PROT	UniRef90_F1YR63 Uncharacterized protein n=2 Tax=Acetobacter TaxID=434 RepID=F1YR63_9PROT	Acetobacter	FALSE	0.996	772	1.21e-249
G_011_1B_oryzifermentans_assembly_NODE_7_length_191705_cov_68.874700_provirus_24529_62242-cat_1_50	final-viral-combined-for-dramv	G_011_1B_oryzifermentans_assembly_NODE_7_length_191705_cov_68.874700_provirus_24529_62242-cat_1	G11_1_AcOry	Acetobacter_oryzifermentans	prophage	50	37508	37714	-1	C			A0A5M8Z5M8_9PROT	UniRef90_A0A5M8Z5M8 Cupin domain-containing protein n=14 Tax=Acetobacteraceae TaxID=433 RepID=A0A5M8Z5M8_9PROT	Acetobacteraceae	FALSE	0.814	91	1.62e-19
G_125_1B_pasteurianus_extracted_assembly_NODE_1_length_1016764_cov_130.815371_provirus_178119_212938-cat_1_1	final-viral-combined-for-dramv	G_125_1B_pasteurianus_extracted_assembly_NODE_1_length_1016764_cov_130.815371_provirus_178119_212938-cat_1	G125_1_AcPas	Acetobacter_pasteurianus	prophage	1	1	1995	-1	C			A0A6P1QAE1_ACEPA	UniRef90_A0A6P1QAE1 Hedgehog/Intein (Hint) domain-containing protein n=14 Tax=Acetobacter TaxID=434 RepID=A0A6P1QAE1_ACEPA	Acetobacter	FALSE	0.932	1298	0														Hint domain [PF13403.10]
G_125_1B_pasteurianus_extracted_assembly_NODE_1_length_1016764_cov_130.815371_provirus_178119_212938-cat_1_2	final-viral-combined-for-dramv	G_125_1B_pasteurianus_extracted_assembly_NODE_1_length_1016764_cov_130.815371_provirus_178119_212938-cat_1	G125_1_AcPas	Acetobacter_pasteurianus	prophage	2	2212	3024	-1	C			C7JDL3_ACEP3	UniRef90_C7JDL3 Transcriptional regulator n=10 Tax=Acetobacter TaxID=434 RepID=C7JDL3_ACEP3	Acetobacter	FALSE	0.953	543	3.25e-172	YP_006560498.1	YP_006560498.1 transcriptional repressor [Pseudomonas phage MP42]	FALSE	0.301	63	1.18e-09	MER0499024	S24	MER0499024 - family S24 non-peptidase homologues (Acetobacter pasteurianus) [S24.UNW]#S24#{peptidase unit: 157-278}~source YP_008392773~	FALSE	0.969	251	1.73e-73	Peptidase S24-like [PF00717.27]; Helix-turn-helix [PF01381.26]; Helix-turn-helix domain [PF12844.11]
G_125_1B_pasteurianus_extracted_assembly_NODE_1_length_1016764_cov_130.815371_provirus_178119_212938-cat_1_3	final-viral-combined-for-dramv	G_125_1B_pasteurianus_extracted_assembly_NODE_1_length_1016764_cov_130.815371_provirus_178119_212938-cat_1	G125_1_AcPas	Acetobacter_pasteurianus	prophage	3	3221	3886	1	C			S6D7E6_ACEPA	UniRef90_S6D7E6 Transposase n=12 Tax=Acetobacter pasteurianus TaxID=438 RepID=S6D7E6_ACEPA	Acetobacter pasteurianus	FALSE	0.986	387	3.98e-119
G_125_1B_pasteurianus_extracted_assembly_NODE_1_length_1016764_cov_130.815371_provirus_178119_212938-cat_1_4	final-viral-combined-for-dramv	G_125_1B_pasteurianus_extracted_assembly_NODE_1_length_1016764_cov_130.815371_provirus_178119_212938-cat_1	G125_1_AcPas	Acetobacter_pasteurianus	prophage	4	3886	4722	1	C			F1YVK8_9PROT	UniRef90_F1YVK8 Winged helix-turn-helix domain-containing protein n=19 Tax=Acetobacter TaxID=434 RepID=F1YVK8_9PROT	Acetobacter	FALSE	0.898	522	6.21e-165
G_125_1B_pasteurianus_extracted_assembly_NODE_1_length_1016764_cov_130.815371_provirus_178119_212938-cat_1_5	final-viral-combined-for-dramv	G_125_1B_pasteurianus_extracted_assembly_NODE_1_length_1016764_cov_130.815371_provirus_178119_212938-cat_1	G125_1_AcPas	Acetobacter_pasteurianus	prophage	5	4723	5322	1	C			A0A401WI39_ACEPA	UniRef90_A0A401WI39 Uncharacterized protein n=13 Tax=Acetobacter TaxID=434 RepID=A0A401WI39_ACEPA	Acetobacter	FALSE	0.951	400	5.85e-124
G_125_1B_pasteurianus_extracted_assembly_NODE_1_length_1016764_cov_130.815371_provirus_178119_212938-cat_1_6	final-viral-combined-for-dramv	G_125_1B_pasteurianus_extracted_assembly_NODE_1_length_1016764_cov_130.815371_provirus_178119_212938-cat_1	G125_1_AcPas	Acetobacter_pasteurianus	prophage	6	5367	5906	1	C			S6D015_ACEPA	UniRef90_S6D015 Uncharacterized protein n=2 Tax=Acetobacter pasteurianus TaxID=438 RepID=S6D015_ACEPA	Acetobacter pasteurianus	FALSE	0.917	346	1.34e-105
G_125_1B_pasteurianus_extracted_assembly_NODE_1_length_1016764_cov_130.815371_provirus_178119_212938-cat_1_7	final-viral-combined-for-dramv	G_125_1B_pasteurianus_extracted_assembly_NODE_1_length_1016764_cov_130.815371_provirus_178119_212938-cat_1	G125_1_AcPas	Acetobacter_pasteurianus	prophage	7	5994	7754	-1	B			A0A1D8QXF2_9PROT	UniRef90_A0A1D8QXF2 Hedgehog/Intein (Hint) domain-containing protein n=3 Tax=Acetobacter ascendens TaxID=481146 RepID=A0A1D8QXF2_9PROT	Acetobacter ascendens	TRUE	0.856	1036	0														Hint domain [PF13403.10]
G_125_1B_pasteurianus_extracted_assembly_NODE_1_length_1016764_cov_130.815371_provirus_178119_212938-cat_1_8	final-viral-combined-for-dramv	G_125_1B_pasteurianus_extracted_assembly_NODE_1_length_1016764_cov_130.815371_provirus_178119_212938-cat_1	G125_1_AcPas	Acetobacter_pasteurianus	prophage	8	8074	8628	1	C			C7JDL9_ACEP3	UniRef90_C7JDL9 DNA resolvase n=5 Tax=Acetobacter pasteurianus TaxID=438 RepID=C7JDL9_ACEP3	Acetobacter pasteurianus	FALSE	0.957	372	8.15e-115	YP_001718725.1	YP_001718725.1 DNA-invertase [Felsduovirus Fels2]	FALSE	0.261	68	5.98e-12								Helix-turn-helix domain of resolvase [PF02796.19]
G_125_1B_pasteurianus_extracted_assembly_NODE_1_length_1016764_cov_130.815371_provirus_178119_212938-cat_1_9	final-viral-combined-for-dramv	G_125_1B_pasteurianus_extracted_assembly_NODE_1_length_1016764_cov_130.815371_provirus_178119_212938-cat_1	G125_1_AcPas	Acetobacter_pasteurianus	prophage	9	8707	9933	-1	C			A0A6P1Q8U6_ACEPA	UniRef90_A0A6P1Q8U6 Hedgehog/Intein (Hint) domain-containing protein n=10 Tax=Acetobacter pasteurianus TaxID=438 RepID=A0A6P1Q8U6_ACEPA	Acetobacter pasteurianus	FALSE	0.988	852	1.05e-276														Hint domain [PF13403.10]
G_125_1B_pasteurianus_extracted_assembly_NODE_1_length_1016764_cov_130.815371_provirus_178119_212938-cat_1_10	final-viral-combined-for-dramv	G_125_1B_pasteurianus_extracted_assembly_NODE_1_length_1016764_cov_130.815371_provirus_178119_212938-cat_1	G125_1_AcPas	Acetobacter_pasteurianus	prophage	10	10421	11764	-1	B			S6DC10_ACEPA	UniRef90_S6DC10 Radical SAM domain-containing protein n=7 Tax=Acetobacter TaxID=434 RepID=S6DC10_ACEPA	Acetobacter	TRUE	1	947	0														Radical SAM superfamily [PF04055.25]; B12 binding domain [PF02310.23]
G_125_1B_pasteurianus_extracted_assembly_NODE_1_length_1016764_cov_130.815371_provirus_178119_212938-cat_1_11	final-viral-combined-for-dramv	G_125_1B_pasteurianus_extracted_assembly_NODE_1_length_1016764_cov_130.815371_provirus_178119_212938-cat_1	G125_1_AcPas	Acetobacter_pasteurianus	prophage	11	12196	14385	1	B			A0A1Y0V1K0_9PROT	UniRef90_A0A1Y0V1K0 Putative O-acetyltransferase n=24 Tax=Acetobacter TaxID=434 RepID=A0A1Y0V1K0_9PROT	Acetobacter	TRUE	0.896	1363	0	YP_003090232.1	YP_003090232.1 O-antigen acetylase [Salmonella phage g341c]	FALSE	0.337	244	1.2e-65								Acyltransferase family [PF01757.26]
G_125_1B_pasteurianus_extracted_assembly_NODE_1_length_1016764_cov_130.815371_provirus_178119_212938-cat_1_12	final-viral-combined-for-dramv	G_125_1B_pasteurianus_extracted_assembly_NODE_1_length_1016764_cov_130.815371_provirus_178119_212938-cat_1	G125_1_AcPas	Acetobacter_pasteurianus	prophage	12	14382	14981	-1	B			C7JDM3_ACEP3	UniRef90_C7JDM3 Uncharacterized protein n=21 Tax=Acetobacteraceae TaxID=433 RepID=C7JDM3_ACEP3	Acetobacteraceae	TRUE	0.988	417	4.01e-130
G_125_1B_pasteurianus_extracted_assembly_NODE_1_length_1016764_cov_130.815371_provirus_178119_212938-cat_1_13	final-viral-combined-for-dramv	G_125_1B_pasteurianus_extracted_assembly_NODE_1_length_1016764_cov_130.815371_provirus_178119_212938-cat_1	G125_1_AcPas	Acetobacter_pasteurianus	prophage	13	15183	15725	1	B			C7JDM4_ACEP3	UniRef90_C7JDM4 Uncharacterized protein n=12 Tax=Acetobacter TaxID=434 RepID=C7JDM4_ACEP3	Acetobacter	TRUE	0.98	374	1.91e-115
G_125_1B_pasteurianus_extracted_assembly_NODE_1_length_1016764_cov_130.815371_provirus_178119_212938-cat_1_14	final-viral-combined-for-dramv	G_125_1B_pasteurianus_extracted_assembly_NODE_1_length_1016764_cov_130.815371_provirus_178119_212938-cat_1	G125_1_AcPas	Acetobacter_pasteurianus	prophage	14	15712	15894	1	C			S6D7F1_ACEPA	UniRef90_S6D7F1 Uncharacterized protein n=6 Tax=Acetobacter TaxID=434 RepID=S6D7F1_ACEPA	Acetobacter	FALSE	0.967	124	2.92e-31
G_125_1B_pasteurianus_extracted_assembly_NODE_1_length_1016764_cov_130.815371_provirus_178119_212938-cat_1_15	final-viral-combined-for-dramv	G_125_1B_pasteurianus_extracted_assembly_NODE_1_length_1016764_cov_130.815371_provirus_178119_212938-cat_1	G125_1_AcPas	Acetobacter_pasteurianus	prophage	15	15927	17381	1	B			A0A1A0DCU8_ACEPA	UniRef90_A0A1A0DCU8 Terminase large subunit gp17-like C-terminal domain-containing protein n=22 Tax=Acetobacter TaxID=434 RepID=A0A1A0DCU8_ACEPA	Acetobacter	TRUE	0.945	961	6.296e-313	YP_007010601.1	YP_007010601.1 terminase large subunit [Acinetobacter phage YMC/09/02/B1251]	FALSE	0.374	266	1.57e-75								Terminase large subunit, T4likevirus-type, N-terminal [PF03237.19]; Terminase RNaseH-like domain [PF17289.6]
G_125_1B_pasteurianus_extracted_assembly_NODE_1_length_1016764_cov_130.815371_provirus_178119_212938-cat_1_16	final-viral-combined-for-dramv	G_125_1B_pasteurianus_extracted_assembly_NODE_1_length_1016764_cov_130.815371_provirus_178119_212938-cat_1	G125_1_AcPas	Acetobacter_pasteurianus	prophage	16	17378	18430	-1	C	K07146	UPF0176 protein	A0A5B9GEX0_9PROT	UniRef90_A0A5B9GEX0 tRNA uridine(34) hydroxylase n=31 Tax=cellular organisms TaxID=131567 RepID=A0A5B9GEX0_9PROT	cellular organisms	FALSE	0.955	705	1.05e-226														UPF0176 acylphosphatase like domain [PF17773.5]; Rhodanese-like domain [PF00581.24]
G_125_1B_pasteurianus_extracted_assembly_NODE_1_length_1016764_cov_130.815371_provirus_178119_212938-cat_1_17	final-viral-combined-for-dramv	G_125_1B_pasteurianus_extracted_assembly_NODE_1_length_1016764_cov_130.815371_provirus_178119_212938-cat_1	G125_1_AcPas	Acetobacter_pasteurianus	prophage	17	18678	20057	1	B	K09961	uncharacterized protein	C7JDM7_ACEP3	UniRef90_C7JDM7 DUF1073 domain-containing protein n=21 Tax=Acetobacteraceae TaxID=433 RepID=C7JDM7_ACEP3	Acetobacteraceae	TRUE	0.948	913	9.64e-297	YP_010052939.1	YP_010052939.1 portal protein [Aeromonas phage 2_D05]	FALSE	0.455	317	1.98e-93								Anti-CBASS protein Acb1-like [PF06381.15]
G_125_1B_pasteurianus_extracted_assembly_NODE_1_length_1016764_cov_130.815371_provirus_178119_212938-cat_1_18	final-viral-combined-for-dramv	G_125_1B_pasteurianus_extracted_assembly_NODE_1_length_1016764_cov_130.815371_provirus_178119_212938-cat_1	G125_1_AcPas	Acetobacter_pasteurianus	prophage	18	20054	21055	1	B	K09960	uncharacterized protein	S6D7F3_ACEPA	UniRef90_S6D7F3 Phage related protein n=17 Tax=Acetobacter TaxID=434 RepID=S6D7F3_ACEPA	Acetobacter	TRUE	0.943	661	1.01e-211	YP_010053018.1	YP_010053018.1 head maturation protease [Aeromonas phage 4_D05]	FALSE	0.446	145	1.73e-36								Uncharacterized protein conserved in bacteria (DUF2213) [PF09979.13]
G_125_1B_pasteurianus_extracted_assembly_NODE_1_length_1016764_cov_130.815371_provirus_178119_212938-cat_1_19	final-viral-combined-for-dramv	G_125_1B_pasteurianus_extracted_assembly_NODE_1_length_1016764_cov_130.815371_provirus_178119_212938-cat_1	G125_1_AcPas	Acetobacter_pasteurianus	prophage	19	21093	21593	1	C			A0A2G4RCE4_9PROT	UniRef90_A0A2G4RCE4 DUF2190 domain-containing protein n=14 Tax=Acetobacter TaxID=434 RepID=A0A2G4RCE4_9PROT	Acetobacter	FALSE	0.909	317	3.87e-96	YP_010052944.1	YP_010052944.1 minor head protein [Aeromonas phage 2_D05]	FALSE	0.449	132	1.77e-34
G_125_1B_pasteurianus_extracted_assembly_NODE_1_length_1016764_cov_130.815371_provirus_178119_212938-cat_1_20	final-viral-combined-for-dramv	G_125_1B_pasteurianus_extracted_assembly_NODE_1_length_1016764_cov_130.815371_provirus_178119_212938-cat_1	G125_1_AcPas	Acetobacter_pasteurianus	prophage	20	21593	22630	1	B			C7JDN0_ACEP3	UniRef90_C7JDN0 DUF2184 domain-containing protein n=28 Tax=Acetobacteraceae TaxID=433 RepID=C7JDN0_ACEP3	Acetobacteraceae	TRUE	0.947	688	6.37e-221	YP_010052945.1	YP_010052945.1 hypothetical protein KE335_gp58 [Aeromonas phage 2_D05]	FALSE	0.511	303	2.87e-90								Uncharacterized protein conserved in bacteria (DUF2184) [PF09950.13]
G_125_1B_pasteurianus_extracted_assembly_NODE_1_length_1016764_cov_130.815371_provirus_178119_212938-cat_1_21	final-viral-combined-for-dramv	G_125_1B_pasteurianus_extracted_assembly_NODE_1_length_1016764_cov_130.815371_provirus_178119_212938-cat_1	G125_1_AcPas	Acetobacter_pasteurianus	prophage	21	22676	22993	1	C			C7JDN1_ACEP3	UniRef90_C7JDN1 Burkholderia phage Bcep781 gp09 n=17 Tax=Acetobacter TaxID=434 RepID=C7JDN1_ACEP3	Acetobacter	FALSE	0.948	211	1.61e-60	YP_010052948.1	YP_010052948.1 hypothetical protein KE335_gp61 [Aeromonas phage 2_D05]	FALSE	0.39	76	7.55e-16
G_125_1B_pasteurianus_extracted_assembly_NODE_1_length_1016764_cov_130.815371_provirus_178119_212938-cat_1_22	final-viral-combined-for-dramv	G_125_1B_pasteurianus_extracted_assembly_NODE_1_length_1016764_cov_130.815371_provirus_178119_212938-cat_1	G125_1_AcPas	Acetobacter_pasteurianus	prophage	22	23039	23536	1	C			C7JDN2_ACEP3	UniRef90_C7JDN2 DUF4054 domain-containing protein n=19 Tax=Acetobacteraceae TaxID=433 RepID=C7JDN2_ACEP3	Acetobacteraceae	FALSE	0.917	319	1.43e-96	YP_010052949.1	YP_010052949.1 virion structural protein [Aeromonas phage 2_D05]	FALSE	0.356	80	1.65e-16								Protein of unknown function (DUF4054) [PF13262.10]
G_125_1B_pasteurianus_extracted_assembly_NODE_1_length_1016764_cov_130.815371_provirus_178119_212938-cat_1_23	final-viral-combined-for-dramv	G_125_1B_pasteurianus_extracted_assembly_NODE_1_length_1016764_cov_130.815371_provirus_178119_212938-cat_1	G125_1_AcPas	Acetobacter_pasteurianus	prophage	23	23527	23907	1	C			C7JDN3_ACEP3	UniRef90_C7JDN3 Burkholderia phage Bcep781 gp06 n=18 Tax=Acetobacter TaxID=434 RepID=C7JDN3_ACEP3	Acetobacter	FALSE	0.951	254	6.75e-75	YP_009126615.1	YP_009126615.1 head protein [Edwardsiella phage GF-2]	FALSE	0.381	72	3e-14
G_125_1B_pasteurianus_extracted_assembly_NODE_1_length_1016764_cov_130.815371_provirus_178119_212938-cat_1_24	final-viral-combined-for-dramv	G_125_1B_pasteurianus_extracted_assembly_NODE_1_length_1016764_cov_130.815371_provirus_178119_212938-cat_1	G125_1_AcPas	Acetobacter_pasteurianus	prophage	24	23904	24440	1	C			A0A1D8QT58_9PROT	UniRef90_A0A1D8QT58 Uncharacterized protein n=4 Tax=Acetobacter ascendens TaxID=481146 RepID=A0A1D8QT58_9PROT	Acetobacter ascendens	FALSE	0.876	326	6.59e-99
G_125_1B_pasteurianus_extracted_assembly_NODE_1_length_1016764_cov_130.815371_provirus_178119_212938-cat_1_25	final-viral-combined-for-dramv	G_125_1B_pasteurianus_extracted_assembly_NODE_1_length_1016764_cov_130.815371_provirus_178119_212938-cat_1	G125_1_AcPas	Acetobacter_pasteurianus	prophage	25	24459	25613	1	B			C7JDN5_ACEP3	UniRef90_C7JDN5 DUF3383 domain-containing protein n=18 Tax=Acetobacter TaxID=434 RepID=C7JDN5_ACEP3	Acetobacter	TRUE	0.908	730	8.94e-235	YP_010052572.1	YP_010052572.1 tail sheath [Xanthomonas phage KPhi1]	FALSE	0.327	154	7.81e-39								Protein of unknown function (DUF3383) [PF11863.12]
G_125_1B_pasteurianus_extracted_assembly_NODE_1_length_1016764_cov_130.815371_provirus_178119_212938-cat_1_26	final-viral-combined-for-dramv	G_125_1B_pasteurianus_extracted_assembly_NODE_1_length_1016764_cov_130.815371_provirus_178119_212938-cat_1	G125_1_AcPas	Acetobacter_pasteurianus	prophage	26	25616	26053	1	C			C7JDN6_ACEP3	UniRef90_C7JDN6 Burkholderia phage Bcep781 gp03 n=17 Tax=Acetobacter TaxID=434 RepID=C7JDN6_ACEP3	Acetobacter	FALSE	0.921	282	4.23e-84	YP_010052955.1	YP_010052955.1 virion structural protein [Aeromonas phage 2_D05]	FALSE	0.446	115	1.07e-28
G_125_1B_pasteurianus_extracted_assembly_NODE_1_length_1016764_cov_130.815371_provirus_178119_212938-cat_1_27	final-viral-combined-for-dramv	G_125_1B_pasteurianus_extracted_assembly_NODE_1_length_1016764_cov_130.815371_provirus_178119_212938-cat_1	G125_1_AcPas	Acetobacter_pasteurianus	prophage	27	26092	26547	1	C			C7JDN7_ACEP3	UniRef90_C7JDN7 BLUF domain-containing protein n=18 Tax=Acetobacter TaxID=434 RepID=C7JDN7_ACEP3	Acetobacter	FALSE	0.925	295	1.69e-88
G_125_1B_pasteurianus_extracted_assembly_NODE_1_length_1016764_cov_130.815371_provirus_178119_212938-cat_1_28	final-viral-combined-for-dramv	G_125_1B_pasteurianus_extracted_assembly_NODE_1_length_1016764_cov_130.815371_provirus_178119_212938-cat_1	G125_1_AcPas	Acetobacter_pasteurianus	prophage	28	26717	27730	1	B			A0A401X0W3_ACEPA	UniRef90_A0A401X0W3 Uncharacterized protein n=3 Tax=Acetobacter pasteurianus TaxID=438 RepID=A0A401X0W3_ACEPA	Acetobacter pasteurianus	TRUE	0.783	541	4.77e-170
G_125_1B_pasteurianus_extracted_assembly_NODE_1_length_1016764_cov_130.815371_provirus_178119_212938-cat_1_29	final-viral-combined-for-dramv	G_125_1B_pasteurianus_extracted_assembly_NODE_1_length_1016764_cov_130.815371_provirus_178119_212938-cat_1	G125_1_AcPas	Acetobacter_pasteurianus	prophage	29	27766	28479	1	B			C7JDP1_ACEP3	UniRef90_C7JDP1 Serine protease n=19 Tax=Acetobacter TaxID=434 RepID=C7JDP1_ACEP3	Acetobacter	TRUE	0.913	454	4.42e-142	YP_009216828.1	YP_009216828.1 hypothetical protein AVV48_gp60 [Acinetobacter phage phiAC-1]	FALSE	0.277	61	4.3e-09
G_125_1B_pasteurianus_extracted_assembly_NODE_1_length_1016764_cov_130.815371_provirus_178119_212938-cat_1_30	final-viral-combined-for-dramv	G_125_1B_pasteurianus_extracted_assembly_NODE_1_length_1016764_cov_130.815371_provirus_178119_212938-cat_1	G125_1_AcPas	Acetobacter_pasteurianus	prophage	30	28476	28796	1	C			A0A1A0DCW1_ACEPA	UniRef90_A0A1A0DCW1 Uncharacterized protein n=17 Tax=Acetobacter TaxID=434 RepID=A0A1A0DCW1_ACEPA	Acetobacter	FALSE	0.965	218	1.07e-62	NP_944361.1	NP_944361.1 gp52 [Burkholderia phage Bcep1]	FALSE	0.44	78	1.62e-16
G_125_1B_pasteurianus_extracted_assembly_NODE_1_length_1016764_cov_130.815371_provirus_178119_212938-cat_1_31	final-viral-combined-for-dramv	G_125_1B_pasteurianus_extracted_assembly_NODE_1_length_1016764_cov_130.815371_provirus_178119_212938-cat_1	G125_1_AcPas	Acetobacter_pasteurianus	prophage	31	28793	29719	1	C			A0A2G4RCB5_9PROT	UniRef90_A0A2G4RCB5 Phage tail protein n=14 Tax=Acetobacter TaxID=434 RepID=A0A2G4RCB5_9PROT	Acetobacter	FALSE	0.9	580	3.58e-184	YP_010052962.1	YP_010052962.1 baseplate hub [Aeromonas phage 2_D05]	FALSE	0.269	109	1.09e-24
G_125_1B_pasteurianus_extracted_assembly_NODE_1_length_1016764_cov_130.815371_provirus_178119_212938-cat_1_32	final-viral-combined-for-dramv	G_125_1B_pasteurianus_extracted_assembly_NODE_1_length_1016764_cov_130.815371_provirus_178119_212938-cat_1	G125_1_AcPas	Acetobacter_pasteurianus	prophage	32	29758	30405	1	C			S6D7F9_ACEPA	UniRef90_S6D7F9 Phage protein Gp138 N-terminal domain-containing protein n=18 Tax=Acetobacteraceae TaxID=433 RepID=S6D7F9_ACEPA	Acetobacteraceae	FALSE	0.923	417	8.55e-130	YP_010052963.1	YP_010052963.1 baseplate spike [Aeromonas phage 2_D05]	FALSE	0.526	150	8.8e-40								Phage protein Gp138 N-terminal domain [PF18352.5]; GpV Apex motif [PF18946.4]
G_125_1B_pasteurianus_extracted_assembly_NODE_1_length_1016764_cov_130.815371_provirus_178119_212938-cat_1_33	final-viral-combined-for-dramv	G_125_1B_pasteurianus_extracted_assembly_NODE_1_length_1016764_cov_130.815371_provirus_178119_212938-cat_1	G125_1_AcPas	Acetobacter_pasteurianus	prophage	33	30417	30770	1	C			C7JDP5_ACEP3	UniRef90_C7JDP5 Uncharacterized protein n=16 Tax=Acetobacter TaxID=434 RepID=C7JDP5_ACEP3	Acetobacter	FALSE	0.926	229	1.92e-66	YP_007007766.1	YP_007007766.1 baseplate wedge subunit [Aeromonas phage vB_AsaM-56]	FALSE	0.418	84	1.19e-18
G_125_1B_pasteurianus_extracted_assembly_NODE_1_length_1016764_cov_130.815371_provirus_178119_212938-cat_1_34	final-viral-combined-for-dramv	G_125_1B_pasteurianus_extracted_assembly_NODE_1_length_1016764_cov_130.815371_provirus_178119_212938-cat_1	G125_1_AcPas	Acetobacter_pasteurianus	prophage	34	30799	31992	1	C			S6D033_ACEPA	UniRef90_S6D033 Baseplate protein J-like domain-containing protein n=24 Tax=Acetobacter TaxID=434 RepID=S6D033_ACEPA	Acetobacter	FALSE	0.914	760	4.77e-245	YP_007007768.1	YP_007007768.1 baseplate wedge subunit [Aeromonas phage vB_AsaM-56]	FALSE	0.371	248	1.05e-70
G_125_1B_pasteurianus_extracted_assembly_NODE_1_length_1016764_cov_130.815371_provirus_178119_212938-cat_1_35	final-viral-combined-for-dramv	G_125_1B_pasteurianus_extracted_assembly_NODE_1_length_1016764_cov_130.815371_provirus_178119_212938-cat_1	G125_1_AcPas	Acetobacter_pasteurianus	prophage	35	31992	32570	1	C			C7JDP7_ACEP3	UniRef90_C7JDP7 DUF2612 domain-containing protein n=16 Tax=Acetobacter TaxID=434 RepID=C7JDP7_ACEP3	Acetobacter	FALSE	0.985	401	1.19e-124	NP_944343.1	NP_944343.1 structural protein [Burkholderia phage Bcep1]	FALSE	0.413	137	1.56e-35								Protein of unknown function (DUF2612) [PF11041.12]
G_125_1B_pasteurianus_extracted_assembly_NODE_1_length_1016764_cov_130.815371_provirus_178119_212938-cat_1_36	final-viral-combined-for-dramv	G_125_1B_pasteurianus_extracted_assembly_NODE_1_length_1016764_cov_130.815371_provirus_178119_212938-cat_1	G125_1_AcPas	Acetobacter_pasteurianus	prophage	36	32578	33675	1	C			A0A1Y0UV30_9PROT	UniRef90_A0A1Y0UV30 Tail fiber protein n=19 Tax=Acetobacteraceae TaxID=433 RepID=A0A1Y0UV30_9PROT	Acetobacteraceae	FALSE	0.94	721	3.78e-232	YP_007007771.1	YP_007007771.1 putative tail-fiber protein [Aeromonas phage vB_AsaM-56]	FALSE	0.438	77	9.73e-14
G_125_1B_pasteurianus_extracted_assembly_NODE_1_length_1016764_cov_130.815371_provirus_178119_212938-cat_1_37	final-viral-combined-for-dramv	G_125_1B_pasteurianus_extracted_assembly_NODE_1_length_1016764_cov_130.815371_provirus_178119_212938-cat_1	G125_1_AcPas	Acetobacter_pasteurianus	prophage	37	33682	34251	1	C			C7JDP9_ACEP3	UniRef90_C7JDP9 Uncharacterized protein n=19 Tax=Acetobacter TaxID=434 RepID=C7JDP9_ACEP3	Acetobacter	FALSE	0.919	365	3.02e-112
G_125_1B_pasteurianus_extracted_assembly_NODE_1_length_1016764_cov_130.815371_provirus_178119_212938-cat_1_38	final-viral-combined-for-dramv	G_125_1B_pasteurianus_extracted_assembly_NODE_1_length_1016764_cov_130.815371_provirus_178119_212938-cat_1	G125_1_AcPas	Acetobacter_pasteurianus	prophage	38	34374	34820	1	C			A0A1Y0XY12_ACEPA	UniRef90_A0A1Y0XY12 DUF1003 domain-containing protein n=15 Tax=Acetobacter TaxID=434 RepID=A0A1Y0XY12_ACEPA	Acetobacter	FALSE	0.918	286	1.11e-85
G_125_1B_pasteurianus_extracted_assembly_NODE_1_length_1016764_cov_130.815371_provirus_81808_155220-cat_1_6	final-viral-combined-for-dramv	G_125_1B_pasteurianus_extracted_assembly_NODE_1_length_1016764_cov_130.815371_provirus_81808_155220-cat_1	G125_1_AcPas	Acetobacter_pasteurianus	prophage	6	4302	4760	-1	C	K01185	lysozyme [EC:3.2.1.17]	A0A5M8Z9M1_9PROT	UniRef90_A0A5M8Z9M1 Lysozyme n=4 Tax=Acetobacter TaxID=434 RepID=A0A5M8Z9M1_9PROT	Acetobacter	FALSE	0.921	295	1.29e-88	YP_009885197.1	YP_009885197.1 endolysin [Acinetobacter phage vB_AbaM_Konradin]	FALSE	0.389	96	5.13e-22								Phage lysozyme [PF00959.23]	GH24	GH24 lysozyme (EC 3.2.1.17)	3.2.1.17	GH24.hmm
G_125_1B_pasteurianus_extracted_assembly_NODE_1_length_1016764_cov_130.815371_provirus_81808_155220-cat_1_1	final-viral-combined-for-dramv	G_125_1B_pasteurianus_extracted_assembly_NODE_1_length_1016764_cov_130.815371_provirus_81808_155220-cat_1	G125_1_AcPas	Acetobacter_pasteurianus	prophage	1	1	630	1	B			C7JD24_ACEP3	UniRef90_C7JD24 UDP-N-acetylglucosamine acyltransferase n=3 Tax=Acetobacter pasteurianus TaxID=438 RepID=C7JD24_ACEP3	Acetobacter pasteurianus	TRUE	0.94	414	8.03e-129
G_125_1B_pasteurianus_extracted_assembly_NODE_1_length_1016764_cov_130.815371_provirus_81808_155220-cat_1_2	final-viral-combined-for-dramv	G_125_1B_pasteurianus_extracted_assembly_NODE_1_length_1016764_cov_130.815371_provirus_81808_155220-cat_1	G125_1_AcPas	Acetobacter_pasteurianus	prophage	2	1848	2870	-1	C			A0A346DXY2_9PROT	UniRef90_A0A346DXY2 Uncharacterized protein n=1 Tax=Acetobacter pomorum TaxID=65959 RepID=A0A346DXY2_9PROT	Acetobacter pomorum	FALSE	0.563	344	4.36e-102
G_125_1B_pasteurianus_extracted_assembly_NODE_1_length_1016764_cov_130.815371_provirus_81808_155220-cat_1_3	final-viral-combined-for-dramv	G_125_1B_pasteurianus_extracted_assembly_NODE_1_length_1016764_cov_130.815371_provirus_81808_155220-cat_1	G125_1_AcPas	Acetobacter_pasteurianus	prophage	3	3057	3320	-1	C			A0A401WKL8_ACEPA	UniRef90_A0A401WKL8 Uncharacterized protein n=3 Tax=Acetobacter pasteurianus TaxID=438 RepID=A0A401WKL8_ACEPA	Acetobacter pasteurianus	FALSE	0.847	155	2.9e-41
G_125_1B_pasteurianus_extracted_assembly_NODE_1_length_1016764_cov_130.815371_provirus_81808_155220-cat_1_4	final-viral-combined-for-dramv	G_125_1B_pasteurianus_extracted_assembly_NODE_1_length_1016764_cov_130.815371_provirus_81808_155220-cat_1	G125_1_AcPas	Acetobacter_pasteurianus	prophage	4	3343	4035	-1	B			C7JDA6_ACEP3	UniRef90_C7JDA6 Uncharacterized protein n=28 Tax=Acetobacter TaxID=434 RepID=C7JDA6_ACEP3	Acetobacter	TRUE	0.842	402	3.78e-124
G_125_1B_pasteurianus_extracted_assembly_NODE_1_length_1016764_cov_130.815371_provirus_81808_155220-cat_1_5	final-viral-combined-for-dramv	G_125_1B_pasteurianus_extracted_assembly_NODE_1_length_1016764_cov_130.815371_provirus_81808_155220-cat_1	G125_1_AcPas	Acetobacter_pasteurianus	prophage	5	4101	4265	-1	C			C7JDA7_ACEP3	UniRef90_C7JDA7 Uncharacterized protein n=9 Tax=Acetobacter TaxID=434 RepID=C7JDA7_ACEP3	Acetobacter	FALSE	0.857	98	2.64e-22
G_125_1B_pasteurianus_extracted_assembly_NODE_1_length_1016764_cov_130.815371_provirus_81808_155220-cat_1_7	final-viral-combined-for-dramv	G_125_1B_pasteurianus_extracted_assembly_NODE_1_length_1016764_cov_130.815371_provirus_81808_155220-cat_1	G125_1_AcPas	Acetobacter_pasteurianus	prophage	7	5347	5559	-1	C			C7JDA9_ACEP3	UniRef90_C7JDA9 Uncharacterized protein n=8 Tax=Acetobacter TaxID=434 RepID=C7JDA9_ACEP3	Acetobacter	FALSE	0.942	141	1.11e-36
G_125_1B_pasteurianus_extracted_assembly_NODE_1_length_1016764_cov_130.815371_provirus_81808_155220-cat_1_8	final-viral-combined-for-dramv	G_125_1B_pasteurianus_extracted_assembly_NODE_1_length_1016764_cov_130.815371_provirus_81808_155220-cat_1	G125_1_AcPas	Acetobacter_pasteurianus	prophage	8	5594	6403	-1	B			A0A1A0DPD8_ACEPA	UniRef90_A0A1A0DPD8 F5/8 type C domain-containing protein n=20 Tax=Acetobacter TaxID=434 RepID=A0A1A0DPD8_ACEPA	Acetobacter	TRUE	0.937	530	7.46e-168
G_125_1B_pasteurianus_extracted_assembly_NODE_1_length_1016764_cov_130.815371_provirus_81808_155220-cat_1_9	final-viral-combined-for-dramv	G_125_1B_pasteurianus_extracted_assembly_NODE_1_length_1016764_cov_130.815371_provirus_81808_155220-cat_1	G125_1_AcPas	Acetobacter_pasteurianus	prophage	9	6403	7995	-1	C			F1YWE4_9PROT	UniRef90_F1YWE4 Tip attachment protein J domain-containing protein n=17 Tax=Acetobacter TaxID=434 RepID=F1YWE4_9PROT	Acetobacter	FALSE	0.938	1043	0
G_125_1B_pasteurianus_extracted_assembly_NODE_1_length_1016764_cov_130.815371_provirus_81808_155220-cat_1_10	final-viral-combined-for-dramv	G_125_1B_pasteurianus_extracted_assembly_NODE_1_length_1016764_cov_130.815371_provirus_81808_155220-cat_1	G125_1_AcPas	Acetobacter_pasteurianus	prophage	10	8011	13920	-1	B			UPI0006815A70	UniRef90_UPI0006815A70 phage tail length tape measure family protein n=2 Tax=Acetobacter pasteurianus TaxID=438 RepID=UPI0006815A70	Acetobacter pasteurianus	TRUE	0.769	3075	0														Prophage tail length tape measure protein [PF06791.17]; Transglycosylase SLT domain [PF01464.24]
G_125_1B_pasteurianus_extracted_assembly_NODE_1_length_1016764_cov_130.815371_provirus_81808_155220-cat_1_11	final-viral-combined-for-dramv	G_125_1B_pasteurianus_extracted_assembly_NODE_1_length_1016764_cov_130.815371_provirus_81808_155220-cat_1	G125_1_AcPas	Acetobacter_pasteurianus	prophage	11	13913	14644	-1	B			A0A1A0CG30_ACEPA	UniRef90_A0A1A0CG30 Uncharacterized protein n=3 Tax=Acetobacter pasteurianus TaxID=438 RepID=A0A1A0CG30_ACEPA	Acetobacter pasteurianus	TRUE	0.913	466	6.26e-146	YP_001686883.1	YP_001686883.1 hypothetical protein APCd_gp42 [Azospirillum phage Cd]	FALSE	0.245	72	6.04e-13
G_125_1B_pasteurianus_extracted_assembly_NODE_1_length_1016764_cov_130.815371_provirus_81808_155220-cat_1_12	final-viral-combined-for-dramv	G_125_1B_pasteurianus_extracted_assembly_NODE_1_length_1016764_cov_130.815371_provirus_81808_155220-cat_1	G125_1_AcPas	Acetobacter_pasteurianus	prophage	12	14649	14918	-1	C			UPI0007AFE544	UniRef90_UPI0007AFE544 hypothetical protein n=1 Tax=Acetobacter oryzifermentans TaxID=1633874 RepID=UPI0007AFE544	Acetobacter oryzifermentans	FALSE	0.962	183	7.72e-51
G_125_1B_pasteurianus_extracted_assembly_NODE_1_length_1016764_cov_130.815371_provirus_81808_155220-cat_1_13	final-viral-combined-for-dramv	G_125_1B_pasteurianus_extracted_assembly_NODE_1_length_1016764_cov_130.815371_provirus_81808_155220-cat_1	G125_1_AcPas	Acetobacter_pasteurianus	prophage	13	15047	15481	-1	C			A0A1Y0XW00_ACEPA	UniRef90_A0A1Y0XW00 Phage protein n=11 Tax=Acetobacter TaxID=434 RepID=A0A1Y0XW00_ACEPA	Acetobacter	FALSE	0.886	268	2.54e-79
G_125_1B_pasteurianus_extracted_assembly_NODE_1_length_1016764_cov_130.815371_provirus_81808_155220-cat_1_14	final-viral-combined-for-dramv	G_125_1B_pasteurianus_extracted_assembly_NODE_1_length_1016764_cov_130.815371_provirus_81808_155220-cat_1	G125_1_AcPas	Acetobacter_pasteurianus	prophage	14	15575	16825	-1	B			A0A1A0CED5_ACEPA	UniRef90_A0A1A0CED5 Phage tail protein n=1 Tax=Acetobacter pasteurianus TaxID=438 RepID=A0A1A0CED5_ACEPA	Acetobacter pasteurianus	TRUE	0.696	582	9.92e-183	YP_009600184.1	YP_009600184.1 putative major tail structural protein [Dinoroseobacter phage vB_DshS-R5C]	FALSE	0.179	61	1.58e-08								Phage tail tube protein [PF18906.4]
G_125_1B_pasteurianus_extracted_assembly_NODE_1_length_1016764_cov_130.815371_provirus_81808_155220-cat_1_15	final-viral-combined-for-dramv	G_125_1B_pasteurianus_extracted_assembly_NODE_1_length_1016764_cov_130.815371_provirus_81808_155220-cat_1	G125_1_AcPas	Acetobacter_pasteurianus	prophage	15	16892	17341	-1	C			C7JDB9_ACEP3	UniRef90_C7JDB9 Uncharacterized protein n=9 Tax=Acetobacter TaxID=434 RepID=C7JDB9_ACEP3	Acetobacter	FALSE	0.844	260	1.3e-76
G_125_1B_pasteurianus_extracted_assembly_NODE_1_length_1016764_cov_130.815371_provirus_81808_155220-cat_1_16	final-viral-combined-for-dramv	G_125_1B_pasteurianus_extracted_assembly_NODE_1_length_1016764_cov_130.815371_provirus_81808_155220-cat_1	G125_1_AcPas	Acetobacter_pasteurianus	prophage	16	17338	17778	-1	C			C7JDC0_ACEP3	UniRef90_C7JDC0 Uncharacterized protein n=4 Tax=Acetobacter TaxID=434 RepID=C7JDC0_ACEP3	Acetobacter	FALSE	0.924	285	3.55e-85
G_125_1B_pasteurianus_extracted_assembly_NODE_1_length_1016764_cov_130.815371_provirus_81808_155220-cat_1_17	final-viral-combined-for-dramv	G_125_1B_pasteurianus_extracted_assembly_NODE_1_length_1016764_cov_130.815371_provirus_81808_155220-cat_1	G125_1_AcPas	Acetobacter_pasteurianus	prophage	17	17778	18101	-1	C			A0A1A0CF93_ACEPA	UniRef90_A0A1A0CF93 Uncharacterized protein n=2 Tax=Acetobacter TaxID=434 RepID=A0A1A0CF93_ACEPA	Acetobacter	FALSE	0.885	199	2.32e-56
G_125_1B_pasteurianus_extracted_assembly_NODE_1_length_1016764_cov_130.815371_provirus_81808_155220-cat_1_18	final-viral-combined-for-dramv	G_125_1B_pasteurianus_extracted_assembly_NODE_1_length_1016764_cov_130.815371_provirus_81808_155220-cat_1	G125_1_AcPas	Acetobacter_pasteurianus	prophage	18	18098	18751	-1	B			A0A1A0CF53_ACEPA	UniRef90_A0A1A0CF53 Phage associated protein n=4 Tax=Acetobacter pasteurianus TaxID=438 RepID=A0A1A0CF53_ACEPA	Acetobacter pasteurianus	TRUE	0.95	435	6.45e-136
G_125_1B_pasteurianus_extracted_assembly_NODE_1_length_1016764_cov_130.815371_provirus_81808_155220-cat_1_19	final-viral-combined-for-dramv	G_125_1B_pasteurianus_extracted_assembly_NODE_1_length_1016764_cov_130.815371_provirus_81808_155220-cat_1	G125_1_AcPas	Acetobacter_pasteurianus	prophage	19	18764	20002	-1	B			UPI000B4AAFFE	UniRef90_UPI000B4AAFFE phage major capsid protein n=2 Tax=Acetobacter pasteurianus TaxID=438 RepID=UPI000B4AAFFE	Acetobacter pasteurianus	TRUE	0.892	761	5.09e-245	NP_945035.1	NP_945035.1 major head protein [Burkholderia phage phi1026b]	FALSE	0.49	341	3.43e-102								Phage capsid family [PF05065.17]
G_125_1B_pasteurianus_extracted_assembly_NODE_1_length_1016764_cov_130.815371_provirus_81808_155220-cat_1_20	final-viral-combined-for-dramv	G_125_1B_pasteurianus_extracted_assembly_NODE_1_length_1016764_cov_130.815371_provirus_81808_155220-cat_1	G125_1_AcPas	Acetobacter_pasteurianus	prophage	20	20073	20924	-1	B	K06904	Escherichia/Staphylococcus phage prohead protease	C7JDC4_ACEP3	UniRef90_C7JDC4 Phage head maturation protease n=11 Tax=Acetobacter pasteurianus TaxID=438 RepID=C7JDC4_ACEP3	Acetobacter pasteurianus	TRUE	0.945	563	4.55e-179	YP_001686873.1	YP_001686873.1 head maturation protease [Azospirillum phage Cd]	FALSE	0.368	105	1.72e-23	MER0275262	S78	MER0275262 - family S78 unassigned peptidases (Acetobacter pasteurianus) [S78.UPW]#S78#{peptidase unit: 25-170}~source YP_005478584~	FALSE	0.968	300	4.85e-90	Caudovirus prohead serine protease [PF04586.21]
G_125_1B_pasteurianus_extracted_assembly_NODE_1_length_1016764_cov_130.815371_provirus_81808_155220-cat_1_21	final-viral-combined-for-dramv	G_125_1B_pasteurianus_extracted_assembly_NODE_1_length_1016764_cov_130.815371_provirus_81808_155220-cat_1	G125_1_AcPas	Acetobacter_pasteurianus	prophage	21	20917	22248	-1	B			A0A1A0CG20_ACEPA	UniRef90_A0A1A0CG20 Portal protein n=4 Tax=Acetobacter pasteurianus TaxID=438 RepID=A0A1A0CG20_ACEPA	Acetobacter pasteurianus	TRUE	0.961	897	1.36e-291	NP_945033.1	NP_945033.1 portal protein [Burkholderia phage phi1026b]	FALSE	0.465	329	1.31e-97								Phage portal protein [PF04860.16]
G_125_1B_pasteurianus_extracted_assembly_NODE_1_length_1016764_cov_130.815371_provirus_81808_155220-cat_1_22	final-viral-combined-for-dramv	G_125_1B_pasteurianus_extracted_assembly_NODE_1_length_1016764_cov_130.815371_provirus_81808_155220-cat_1	G125_1_AcPas	Acetobacter_pasteurianus	prophage	22	22245	23975	-1	B			A0A1A0CF89_ACEPA	UniRef90_A0A1A0CF89 Terminase n=3 Tax=Acetobacter pasteurianus TaxID=438 RepID=A0A1A0CF89_ACEPA	Acetobacter pasteurianus	TRUE	0.947	1147	0	YP_009909165.1	YP_009909165.1 terminase large subunit [Escherichia phage JLK-2012]	FALSE	0.471	478	1.34e-146								Terminase large subunit, endonuclease domain [PF20441.2]; Terminase large subunit, ATPase domain [PF03354.19]
G_125_1B_pasteurianus_extracted_assembly_NODE_1_length_1016764_cov_130.815371_provirus_81808_155220-cat_1_23	final-viral-combined-for-dramv	G_125_1B_pasteurianus_extracted_assembly_NODE_1_length_1016764_cov_130.815371_provirus_81808_155220-cat_1	G125_1_AcPas	Acetobacter_pasteurianus	prophage	23	23976	24275	-1	C			A0A0K0TAM9_ACEPA	UniRef90_A0A0K0TAM9 Uncharacterized protein n=1 Tax=Acetobacter pasteurianus TaxID=438 RepID=A0A0K0TAM9_ACEPA	Acetobacter pasteurianus	FALSE	0.979	207	5.31e-59
G_125_1B_pasteurianus_extracted_assembly_NODE_1_length_1016764_cov_130.815371_provirus_81808_155220-cat_1_24	final-viral-combined-for-dramv	G_125_1B_pasteurianus_extracted_assembly_NODE_1_length_1016764_cov_130.815371_provirus_81808_155220-cat_1	G125_1_AcPas	Acetobacter_pasteurianus	prophage	24	24429	24752	-1	C			A0A0K0TEF7_ACEPA	UniRef90_A0A0K0TEF7 Putative HNH nuclease YajD n=3 Tax=Acetobacter pasteurianus TaxID=438 RepID=A0A0K0TEF7_ACEPA	Acetobacter pasteurianus	FALSE	0.987	225	2.78e-65														HNH endonuclease [PF01844.27]
G_125_1B_pasteurianus_extracted_assembly_NODE_1_length_1016764_cov_130.815371_provirus_81808_155220-cat_1_25	final-viral-combined-for-dramv	G_125_1B_pasteurianus_extracted_assembly_NODE_1_length_1016764_cov_130.815371_provirus_81808_155220-cat_1	G125_1_AcPas	Acetobacter_pasteurianus	prophage	25	24863	25318	-1	C			A0A7X7YDX7_9PROT	UniRef90_A0A7X7YDX7 DUF6362 domain-containing protein n=1 Tax=Acetobacter sp. TaxID=440 RepID=A0A7X7YDX7_9PROT	Acetobacter sp.	FALSE	0.868	273	8.02e-81														Domain of unknown function (DUF6362) [PF19889.3]
G_125_1B_pasteurianus_extracted_assembly_NODE_1_length_1016764_cov_130.815371_provirus_81808_155220-cat_1_26	final-viral-combined-for-dramv	G_125_1B_pasteurianus_extracted_assembly_NODE_1_length_1016764_cov_130.815371_provirus_81808_155220-cat_1	G125_1_AcPas	Acetobacter_pasteurianus	prophage	26	25541	27418	-1	B			F1YWG0_9PROT	UniRef90_F1YWG0 ATP-binding protein n=3 Tax=Acetobacteraceae TaxID=433 RepID=F1YWG0_9PROT	Acetobacteraceae	TRUE	0.972	1281	0	YP_009792764.1	YP_009792764.1 DNA primase [Bordetella phage vB_BbrM_PHB04]	FALSE	0.2	107	2.9e-22
G_125_1B_pasteurianus_extracted_assembly_NODE_1_length_1016764_cov_130.815371_provirus_81808_155220-cat_1_27	final-viral-combined-for-dramv	G_125_1B_pasteurianus_extracted_assembly_NODE_1_length_1016764_cov_130.815371_provirus_81808_155220-cat_1	G125_1_AcPas	Acetobacter_pasteurianus	prophage	27	27402	28430	-1	B			A0A1Y0Y3P6_ACEPA	UniRef90_A0A1Y0Y3P6 DNA helicase n=11 Tax=Acetobacter TaxID=434 RepID=A0A1Y0Y3P6_ACEPA	Acetobacter	TRUE	0.935	668	2.81e-214	YP_007237227.1	YP_007237227.1 DNA primase/helicase [Pseudomonas phage AF]	FALSE	0.432	72	3.32e-12								Toprim domain [PF13362.10]
G_125_1B_pasteurianus_extracted_assembly_NODE_1_length_1016764_cov_130.815371_provirus_81808_155220-cat_1_28	final-viral-combined-for-dramv	G_125_1B_pasteurianus_extracted_assembly_NODE_1_length_1016764_cov_130.815371_provirus_81808_155220-cat_1	G125_1_AcPas	Acetobacter_pasteurianus	prophage	28	28427	28846	-1	C			A0A1A0CF44_ACEPA	UniRef90_A0A1A0CF44 HTH cro/C1-type domain-containing protein n=8 Tax=Acetobacteraceae TaxID=433 RepID=A0A1A0CF44_ACEPA	Acetobacteraceae	FALSE	0.94	276	1.92e-82
G_125_1B_pasteurianus_extracted_assembly_NODE_1_length_1016764_cov_130.815371_provirus_81808_155220-cat_1_29	final-viral-combined-for-dramv	G_125_1B_pasteurianus_extracted_assembly_NODE_1_length_1016764_cov_130.815371_provirus_81808_155220-cat_1	G125_1_AcPas	Acetobacter_pasteurianus	prophage	29	28839	29024	-1	C			A0A1A0CEA7_ACEPA	UniRef90_A0A1A0CEA7 Uncharacterized protein n=7 Tax=Acetobacter TaxID=434 RepID=A0A1A0CEA7_ACEPA	Acetobacter	FALSE	0.931	121	3.88e-30
G_125_1B_pasteurianus_extracted_assembly_NODE_1_length_1016764_cov_130.815371_provirus_81808_155220-cat_1_30	final-viral-combined-for-dramv	G_125_1B_pasteurianus_extracted_assembly_NODE_1_length_1016764_cov_130.815371_provirus_81808_155220-cat_1	G125_1_AcPas	Acetobacter_pasteurianus	prophage	30	29011	29205	-1	C			A0A7X7T261_9PROT	UniRef90_A0A7X7T261 Resolvase HTH domain-containing protein n=1 Tax=Acetobacter sp. TaxID=440 RepID=A0A7X7T261_9PROT	Acetobacter sp.	FALSE	0.897	122	2.4e-30
G_125_1B_pasteurianus_extracted_assembly_NODE_1_length_1016764_cov_130.815371_provirus_81808_155220-cat_1_31	final-viral-combined-for-dramv	G_125_1B_pasteurianus_extracted_assembly_NODE_1_length_1016764_cov_130.815371_provirus_81808_155220-cat_1	G125_1_AcPas	Acetobacter_pasteurianus	prophage	31	29205	29684	-1	C			A0A7X7T204_9PROT	UniRef90_A0A7X7T204 Uncharacterized protein n=13 Tax=Acetobacter TaxID=434 RepID=A0A7X7T204_9PROT	Acetobacter	FALSE	0.894	297	5.1e-89	YP_009146997.1	YP_009146997.1 CII-like transcriptional activator [Aurantimonas phage AmM-1]	FALSE	0.305	61	7.77e-10								Phage regulatory protein CII (CP76) [PF06892.15]
G_125_1B_pasteurianus_extracted_assembly_NODE_1_length_1016764_cov_130.815371_provirus_81808_155220-cat_1_32	final-viral-combined-for-dramv	G_125_1B_pasteurianus_extracted_assembly_NODE_1_length_1016764_cov_130.815371_provirus_81808_155220-cat_1	G125_1_AcPas	Acetobacter_pasteurianus	prophage	32	29891	30301	1	C			A0A7X7T1Y2_9PROT	UniRef90_A0A7X7T1Y2 Uncharacterized protein n=2 Tax=Acetobacter TaxID=434 RepID=A0A7X7T1Y2_9PROT	Acetobacter	FALSE	0.739	206	5.9e-58
G_125_1B_pasteurianus_extracted_assembly_NODE_1_length_1016764_cov_130.815371_provirus_81808_155220-cat_1_33	final-viral-combined-for-dramv	G_125_1B_pasteurianus_extracted_assembly_NODE_1_length_1016764_cov_130.815371_provirus_81808_155220-cat_1	G125_1_AcPas	Acetobacter_pasteurianus	prophage	33	30493	30717	-1	C			A0A291PH30_9PROT	UniRef90_A0A291PH30 Uncharacterized protein n=1 Tax=Acetobacter tropicalis TaxID=104102 RepID=A0A291PH30_9PROT	Acetobacter tropicalis	FALSE	0.73	104	6.19e-24
G_125_1B_pasteurianus_extracted_assembly_NODE_1_length_1016764_cov_130.815371_provirus_81808_155220-cat_1_34	final-viral-combined-for-dramv	G_125_1B_pasteurianus_extracted_assembly_NODE_1_length_1016764_cov_130.815371_provirus_81808_155220-cat_1	G125_1_AcPas	Acetobacter_pasteurianus	prophage	34	30835	31449	1	C			A0A291PH12_9PROT	UniRef90_A0A291PH12 Peptidase S24/S26A/S26B/S26C domain-containing protein n=2 Tax=Acetobacter TaxID=434 RepID=A0A291PH12_9PROT	Acetobacter	FALSE	0.858	365	8.4e-112							MER0152939	S24	MER0152939 - family S24 unassigned peptidases (Rhodobacter sphaeroides) [S24.UPW]#S24#{peptidase unit: 85-206}~source ACM03888~	FALSE	0.331	66	5.79e-11	Peptidase S24-like [PF00717.27]
G_125_1B_pasteurianus_extracted_assembly_NODE_1_length_1016764_cov_130.815371_provirus_81808_155220-cat_1_35	final-viral-combined-for-dramv	G_125_1B_pasteurianus_extracted_assembly_NODE_1_length_1016764_cov_130.815371_provirus_81808_155220-cat_1	G125_1_AcPas	Acetobacter_pasteurianus	prophage	35	31462	31941	1	C			A0A6V8II12_9PROT	UniRef90_A0A6V8II12 DUF4468 domain-containing protein n=1 Tax=Acetobacter persici TaxID=1076596 RepID=A0A6V8II12_9PROT	Acetobacter persici	FALSE	0.556	171	1.93e-45
G_125_1B_pasteurianus_extracted_assembly_NODE_1_length_1016764_cov_130.815371_provirus_81808_155220-cat_1_36	final-viral-combined-for-dramv	G_125_1B_pasteurianus_extracted_assembly_NODE_1_length_1016764_cov_130.815371_provirus_81808_155220-cat_1	G125_1_AcPas	Acetobacter_pasteurianus	prophage	36	32026	32403	1	C			A0A346DWH2_9PROT	UniRef90_A0A346DWH2 DNA-binding protein n=10 Tax=Acetobacter TaxID=434 RepID=A0A346DWH2_9PROT	Acetobacter	FALSE	0.915	239	7.66e-70
G_125_1B_pasteurianus_extracted_assembly_NODE_1_length_1016764_cov_130.815371_provirus_81808_155220-cat_1_37	final-viral-combined-for-dramv	G_125_1B_pasteurianus_extracted_assembly_NODE_1_length_1016764_cov_130.815371_provirus_81808_155220-cat_1	G125_1_AcPas	Acetobacter_pasteurianus	prophage	37	32403	32945	1	C			UPI000B6134BC	UniRef90_UPI000B6134BC hypothetical protein n=1 Tax=Acetobacter oryzifermentans TaxID=1633874 RepID=UPI000B6134BC	Acetobacter oryzifermentans	FALSE	0.878	331	2.25e-100
G_125_1B_pasteurianus_extracted_assembly_NODE_1_length_1016764_cov_130.815371_provirus_81808_155220-cat_1_38	final-viral-combined-for-dramv	G_125_1B_pasteurianus_extracted_assembly_NODE_1_length_1016764_cov_130.815371_provirus_81808_155220-cat_1	G125_1_AcPas	Acetobacter_pasteurianus	prophage	38	32942	33169	1	C			A0A1A0CF74_ACEPA	UniRef90_A0A1A0CF74 Uncharacterized protein n=4 Tax=Acetobacteraceae TaxID=433 RepID=A0A1A0CF74_ACEPA	Acetobacteraceae	FALSE	0.771	119	5.24e-29
G_125_1B_pasteurianus_extracted_assembly_NODE_1_length_1016764_cov_130.815371_provirus_81808_155220-cat_1_39	final-viral-combined-for-dramv	G_125_1B_pasteurianus_extracted_assembly_NODE_1_length_1016764_cov_130.815371_provirus_81808_155220-cat_1	G125_1_AcPas	Acetobacter_pasteurianus	prophage	39	33166	33450	1	C			A0A1A0CF28_ACEPA	UniRef90_A0A1A0CF28 Uncharacterized protein n=12 Tax=Acetobacteraceae TaxID=433 RepID=A0A1A0CF28_ACEPA	Acetobacteraceae	FALSE	0.999	201	4.76e-57
G_125_1B_pasteurianus_extracted_assembly_NODE_1_length_1016764_cov_130.815371_provirus_81808_155220-cat_1_40	final-viral-combined-for-dramv	G_125_1B_pasteurianus_extracted_assembly_NODE_1_length_1016764_cov_130.815371_provirus_81808_155220-cat_1	G125_1_AcPas	Acetobacter_pasteurianus	prophage	40	33426	33767	1	C			A0A1A0CE92_ACEPA	UniRef90_A0A1A0CE92 DUF736 domain-containing protein n=13 Tax=Acetobacteraceae TaxID=433 RepID=A0A1A0CE92_ACEPA	Acetobacteraceae	FALSE	0.922	216	3.89e-62
G_125_1B_pasteurianus_extracted_assembly_NODE_1_length_1016764_cov_130.815371_provirus_81808_155220-cat_1_41	final-viral-combined-for-dramv	G_125_1B_pasteurianus_extracted_assembly_NODE_1_length_1016764_cov_130.815371_provirus_81808_155220-cat_1	G125_1_AcPas	Acetobacter_pasteurianus	prophage	41	33865	34245	-1	C			A0A095BD87_9PROT	UniRef90_A0A095BD87 Uncharacterized protein n=2 Tax=Acetobacter TaxID=434 RepID=A0A095BD87_9PROT	Acetobacter	FALSE	0.536	119	4.1e-28
G_125_1B_pasteurianus_extracted_assembly_NODE_1_length_1016764_cov_130.815371_provirus_81808_155220-cat_1_42	final-viral-combined-for-dramv	G_125_1B_pasteurianus_extracted_assembly_NODE_1_length_1016764_cov_130.815371_provirus_81808_155220-cat_1	G125_1_AcPas	Acetobacter_pasteurianus	prophage	42	34278	36497	-1	B			S6D9W6_ACEPA	UniRef90_S6D9W6 SGNH hydrolase-type esterase domain-containing protein n=2 Tax=Acetobacter pasteurianus TaxID=438 RepID=S6D9W6_ACEPA	Acetobacter pasteurianus	TRUE	0.733	1052	0	YP_010658753.1	YP_010658753.1 tail fiber protein [Pectobacterium phage Possum]	FALSE	0.177	74	3.29e-12
G_125_1B_pasteurianus_extracted_assembly_NODE_1_length_1016764_cov_130.815371_provirus_81808_155220-cat_1_43	final-viral-combined-for-dramv	G_125_1B_pasteurianus_extracted_assembly_NODE_1_length_1016764_cov_130.815371_provirus_81808_155220-cat_1	G125_1_AcPas	Acetobacter_pasteurianus	prophage	43	36509	36937	-1	C			UPI00262F174F	UniRef90_UPI00262F174F hypothetical protein n=1 Tax=uncultured Acetobacter sp. TaxID=114714 RepID=UPI00262F174F	uncultured Acetobacter sp.	FALSE	0.652	185	1.05e-50
G_125_1B_pasteurianus_extracted_assembly_NODE_1_length_1016764_cov_130.815371_provirus_81808_155220-cat_1_44	final-viral-combined-for-dramv	G_125_1B_pasteurianus_extracted_assembly_NODE_1_length_1016764_cov_130.815371_provirus_81808_155220-cat_1	G125_1_AcPas	Acetobacter_pasteurianus	prophage	44	36934	37251	-1	C			A0A094YXQ6_9PROT	UniRef90_A0A094YXQ6 YtkA-like domain-containing protein n=1 Tax=Acetobacter tropicalis TaxID=104102 RepID=A0A094YXQ6_9PROT	Acetobacter tropicalis	FALSE	0.774	168	1.48e-45
G_125_1B_pasteurianus_extracted_assembly_NODE_1_length_1016764_cov_130.815371_provirus_81808_155220-cat_1_45	final-viral-combined-for-dramv	G_125_1B_pasteurianus_extracted_assembly_NODE_1_length_1016764_cov_130.815371_provirus_81808_155220-cat_1	G125_1_AcPas	Acetobacter_pasteurianus	prophage	45	37248	38333	-1	C			F1YRH3_9PROT	UniRef90_F1YRH3 Uncharacterized protein n=2 Tax=Acetobacter TaxID=434 RepID=F1YRH3_9PROT	Acetobacter	FALSE	0.863	647	1.21e-206
G_125_1B_pasteurianus_extracted_assembly_NODE_1_length_1016764_cov_130.815371_provirus_81808_155220-cat_1_46	final-viral-combined-for-dramv	G_125_1B_pasteurianus_extracted_assembly_NODE_1_length_1016764_cov_130.815371_provirus_81808_155220-cat_1	G125_1_AcPas	Acetobacter_pasteurianus	prophage	46	38333	38887	-1	C			F1YRH4_9PROT	UniRef90_F1YRH4 Tail Protein n=2 Tax=Acetobacter TaxID=434 RepID=F1YRH4_9PROT	Acetobacter	FALSE	0.921	357	2.47e-109														Bacteriophage Mu-like, Gp48 [PF10076.13]
G_125_1B_pasteurianus_extracted_assembly_NODE_1_length_1016764_cov_130.815371_provirus_81808_155220-cat_1_47	final-viral-combined-for-dramv	G_125_1B_pasteurianus_extracted_assembly_NODE_1_length_1016764_cov_130.815371_provirus_81808_155220-cat_1	G125_1_AcPas	Acetobacter_pasteurianus	prophage	47	38884	39957	-1	C			A0A6P4HM38_DROKI	UniRef90_A0A6P4HM38 Baseplate protein J-like domain-containing protein n=4 Tax=cellular organisms TaxID=131567 RepID=A0A6P4HM38_DROKI	cellular organisms	FALSE	0.893	632	2.19e-201	NP_599051.1	NP_599051.1 baseplate protein [Enterobacteria phage SfV]	FALSE	0.26	126	1.31e-29								Baseplate J-like protein [PF04865.18]
G_125_1B_pasteurianus_extracted_assembly_NODE_1_length_1016764_cov_130.815371_provirus_81808_155220-cat_1_48	final-viral-combined-for-dramv	G_125_1B_pasteurianus_extracted_assembly_NODE_1_length_1016764_cov_130.815371_provirus_81808_155220-cat_1	G125_1_AcPas	Acetobacter_pasteurianus	prophage	48	39957	40439	-1	C			A0A5M8ZC42_9PROT	UniRef90_A0A5M8ZC42 Phage tail protein n=2 Tax=Acetobacteraceae TaxID=433 RepID=A0A5M8ZC42_9PROT	Acetobacteraceae	FALSE	0.903	304	1.82e-91														Phage protein GP46 [PF07409.16]
G_125_1B_pasteurianus_extracted_assembly_NODE_1_length_1016764_cov_130.815371_provirus_81808_155220-cat_1_49	final-viral-combined-for-dramv	G_125_1B_pasteurianus_extracted_assembly_NODE_1_length_1016764_cov_130.815371_provirus_81808_155220-cat_1	G125_1_AcPas	Acetobacter_pasteurianus	prophage	49	40490	41065	-1	B			F1YRH6_9PROT	UniRef90_F1YRH6 Mu-Like Prophage Protein n=2 Tax=Acetobacter TaxID=434 RepID=F1YRH6_9PROT	Acetobacter	TRUE	0.913	364	6.25e-112														Bacteriophage Mu Gp45 spike protein [PF06890.16]
G_125_1B_pasteurianus_extracted_assembly_NODE_1_length_1016764_cov_130.815371_provirus_81808_155220-cat_1_50	final-viral-combined-for-dramv	G_125_1B_pasteurianus_extracted_assembly_NODE_1_length_1016764_cov_130.815371_provirus_81808_155220-cat_1	G125_1_AcPas	Acetobacter_pasteurianus	prophage	50	41062	42423	-1	B			F1YRH7_9PROT	UniRef90_F1YRH7 Tail Protein n=2 Tax=Acetobacter TaxID=434 RepID=F1YRH7_9PROT	Acetobacter	TRUE	0.946	901	9.27e-293	NP_050648.1	NP_050648.1 baseplate hub [Escherichia phage Mu]	FALSE	0.22	115	1.52e-25								Mu phage baseplate assembly protein GpP-like, N-terminal [PF21683.1]
G_125_1B_pasteurianus_extracted_assembly_NODE_1_length_1016764_cov_130.815371_provirus_81808_155220-cat_1_51	final-viral-combined-for-dramv	G_125_1B_pasteurianus_extracted_assembly_NODE_1_length_1016764_cov_130.815371_provirus_81808_155220-cat_1	G125_1_AcPas	Acetobacter_pasteurianus	prophage	51	42420	43832	-1	C			F1YRH8_9PROT	UniRef90_F1YRH8 Mu-Like Prophage DNA Circulation Protein-Like Protein n=2 Tax=Acetobacter TaxID=434 RepID=F1YRH8_9PROT	Acetobacter	FALSE	0.891	874	7.66e-283	NP_543100.1	NP_543100.1 DNA circularization [Enterobacteria phage phiP27]	FALSE	0.351	70	3.16e-11								DNA circularisation protein N-terminus [PF07157.16]
G_125_1B_pasteurianus_extracted_assembly_NODE_1_length_1016764_cov_130.815371_provirus_81808_155220-cat_1_52	final-viral-combined-for-dramv	G_125_1B_pasteurianus_extracted_assembly_NODE_1_length_1016764_cov_130.815371_provirus_81808_155220-cat_1	G125_1_AcPas	Acetobacter_pasteurianus	prophage	52	43829	45952	-1	C			F1YRH9_9PROT	UniRef90_F1YRH9 Phage Tail Tape Measure Core Region n=3 Tax=Acetobacter TaxID=434 RepID=F1YRH9_9PROT	Acetobacter	FALSE	0.686	1000	5.92879e-322	YP_008130162.1	YP_008130162.1 tail length tape measure protein [Rhizobium phage RR1-A]	FALSE	0.204	85	2.27e-15								Phage-related minor tail protein [PF10145.13]
G_125_1B_pasteurianus_extracted_assembly_NODE_1_length_1016764_cov_130.815371_provirus_81808_155220-cat_1_53	final-viral-combined-for-dramv	G_125_1B_pasteurianus_extracted_assembly_NODE_1_length_1016764_cov_130.815371_provirus_81808_155220-cat_1	G125_1_AcPas	Acetobacter_pasteurianus	prophage	53	46071	46436	-1	C			A0A5M8ZBZ0_9PROT	UniRef90_A0A5M8ZBZ0 Phage tail assembly protein n=1 Tax=Acetobacter sp. DmW_136 TaxID=2591091 RepID=A0A5M8ZBZ0_9PROT	Acetobacter sp. DmW_136	FALSE	0.866	220	4.57e-63
G_125_1B_pasteurianus_extracted_assembly_NODE_1_length_1016764_cov_130.815371_provirus_81808_155220-cat_1_54	final-viral-combined-for-dramv	G_125_1B_pasteurianus_extracted_assembly_NODE_1_length_1016764_cov_130.815371_provirus_81808_155220-cat_1	G125_1_AcPas	Acetobacter_pasteurianus	prophage	54	46433	46792	-1	C			F1YRI0_9PROT	UniRef90_F1YRI0 Uncharacterized protein n=2 Tax=Acetobacter TaxID=434 RepID=F1YRI0_9PROT	Acetobacter	FALSE	0.982	249	2.92e-73														Phage tail tube protein [PF10618.13]
G_125_1B_pasteurianus_extracted_assembly_NODE_1_length_1016764_cov_130.815371_provirus_81808_155220-cat_1_55	final-viral-combined-for-dramv	G_125_1B_pasteurianus_extracted_assembly_NODE_1_length_1016764_cov_130.815371_provirus_81808_155220-cat_1	G125_1_AcPas	Acetobacter_pasteurianus	prophage	55	46795	48282	-1	C			F1YRI1_9PROT	UniRef90_F1YRI1 Mu-like prophage FluMu tail sheath protein n=2 Tax=Acetobacter TaxID=434 RepID=F1YRI1_9PROT	Acetobacter	FALSE	0.871	896	3.87e-290	YP_003335787.1	YP_003335787.1 tail sheath [Escherichia phage D108]	FALSE	0.246	159	2.24e-39
G_125_1B_pasteurianus_extracted_assembly_NODE_1_length_1016764_cov_130.815371_provirus_81808_155220-cat_1_56	final-viral-combined-for-dramv	G_125_1B_pasteurianus_extracted_assembly_NODE_1_length_1016764_cov_130.815371_provirus_81808_155220-cat_1	G125_1_AcPas	Acetobacter_pasteurianus	prophage	56	48279	48488	-1	C			A0A5M8ZEH5_9PROT	UniRef90_A0A5M8ZEH5 DUF2635 domain-containing protein n=1 Tax=Acetobacter sp. DmW_136 TaxID=2591091 RepID=A0A5M8ZEH5_9PROT	Acetobacter sp. DmW_136	FALSE	0.888	130	5.46e-33														Protein of unknown function (DUF2635) [PF10948.12]
G_125_1B_pasteurianus_extracted_assembly_NODE_1_length_1016764_cov_130.815371_provirus_81808_155220-cat_1_57	final-viral-combined-for-dramv	G_125_1B_pasteurianus_extracted_assembly_NODE_1_length_1016764_cov_130.815371_provirus_81808_155220-cat_1	G125_1_AcPas	Acetobacter_pasteurianus	prophage	57	48485	49114	-1	C			A0A5M8ZFF7_9PROT	UniRef90_A0A5M8ZFF7 Uncharacterized protein n=1 Tax=Acetobacter sp. DmW_136 TaxID=2591091 RepID=A0A5M8ZFF7_9PROT	Acetobacter sp. DmW_136	FALSE	0.917	401	3.65e-124
G_125_1B_pasteurianus_extracted_assembly_NODE_1_length_1016764_cov_130.815371_provirus_81808_155220-cat_1_58	final-viral-combined-for-dramv	G_125_1B_pasteurianus_extracted_assembly_NODE_1_length_1016764_cov_130.815371_provirus_81808_155220-cat_1	G125_1_AcPas	Acetobacter_pasteurianus	prophage	58	49108	49530	-1	C			F1YRI2_9PROT	UniRef90_F1YRI2 DUF1320 domain-containing protein n=2 Tax=Acetobacter TaxID=434 RepID=F1YRI2_9PROT	Acetobacter	FALSE	0.949	281	4.57e-84	YP_009152222.1	YP_009152222.1 head-tail adaptor [Shigella phage SfMu]	FALSE	0.37	68	1.15e-12								Bacteriophage Mu, Gp36 [PF07030.16]
G_125_1B_pasteurianus_extracted_assembly_NODE_1_length_1016764_cov_130.815371_provirus_81808_155220-cat_1_59	final-viral-combined-for-dramv	G_125_1B_pasteurianus_extracted_assembly_NODE_1_length_1016764_cov_130.815371_provirus_81808_155220-cat_1	G125_1_AcPas	Acetobacter_pasteurianus	prophage	59	49530	49925	-1	C			F1YRI3_9PROT	UniRef90_F1YRI3 Mu-like prophage FluMu N-terminal domain-containing protein n=2 Tax=Acetobacter TaxID=434 RepID=F1YRI3_9PROT	Acetobacter	FALSE	0.905	250	2.77e-73														Mu-like prophage FluMu N-terminal domain [PF17891.5]
G_125_1B_pasteurianus_extracted_assembly_NODE_1_length_1016764_cov_130.815371_provirus_81808_155220-cat_1_60	final-viral-combined-for-dramv	G_125_1B_pasteurianus_extracted_assembly_NODE_1_length_1016764_cov_130.815371_provirus_81808_155220-cat_1	G125_1_AcPas	Acetobacter_pasteurianus	prophage	60	49929	50879	-1	C			F1YRI4_9PROT	UniRef90_F1YRI4 Mu-like prophage FluMu major head subunit n=3 Tax=cellular organisms TaxID=131567 RepID=F1YRI4_9PROT	cellular organisms	FALSE	0.881	579	7.11e-184	YP_009285924.1	YP_009285924.1 major head protein [Rhodovulum phage vB_RhkS_P1]	FALSE	0.424	212	2.36e-59								Mu-like prophage major head subunit gpT [PF10124.13]
G_125_1B_pasteurianus_extracted_assembly_NODE_1_length_1016764_cov_130.815371_provirus_81808_155220-cat_1_61	final-viral-combined-for-dramv	G_125_1B_pasteurianus_extracted_assembly_NODE_1_length_1016764_cov_130.815371_provirus_81808_155220-cat_1	G125_1_AcPas	Acetobacter_pasteurianus	prophage	61	50883	51329	-1	C			A0A5M8ZD52_9PROT	UniRef90_A0A5M8ZD52 DUF2190 family protein n=1 Tax=Acetobacter sp. DmW_136 TaxID=2591091 RepID=A0A5M8ZD52_9PROT	Acetobacter sp. DmW_136	FALSE	0.955	299	3.31e-90
G_125_1B_pasteurianus_extracted_assembly_NODE_1_length_1016764_cov_130.815371_provirus_81808_155220-cat_1_62	final-viral-combined-for-dramv	G_125_1B_pasteurianus_extracted_assembly_NODE_1_length_1016764_cov_130.815371_provirus_81808_155220-cat_1	G125_1_AcPas	Acetobacter_pasteurianus	prophage	62	51316	52281	-1	C			F1YRI5_9PROT	UniRef90_F1YRI5 Mu-like prophage I protein n=2 Tax=Acetobacter TaxID=434 RepID=F1YRI5_9PROT	Acetobacter	FALSE	0.927	625	1.64e-199	YP_007673216.1	YP_007673216.1 head maturation protease [Rhodobacter phage RC1]	FALSE	0.352	161	7.33e-42								Mu-like prophage I protein [PF10123.13]
G_125_1B_pasteurianus_extracted_assembly_NODE_1_length_1016764_cov_130.815371_provirus_81808_155220-cat_1_63	final-viral-combined-for-dramv	G_125_1B_pasteurianus_extracted_assembly_NODE_1_length_1016764_cov_130.815371_provirus_81808_155220-cat_1	G125_1_AcPas	Acetobacter_pasteurianus	prophage	63	52528	53046	-1	C			UPI0026396900	UniRef90_UPI0026396900 phage virion morphogenesis protein n=1 Tax=uncultured Acetobacter sp. TaxID=114714 RepID=UPI0026396900	uncultured Acetobacter sp.	FALSE	0.784	278	3.56e-82	YP_164071.1	YP_164071.1 tail completion or Neck1 protein [Pseudomonas phage B3]	FALSE	0.29	79	7.22e-16								Phage virion morphogenesis family [PF05069.17]
G_125_1B_pasteurianus_extracted_assembly_NODE_1_length_1016764_cov_130.815371_provirus_81808_155220-cat_1_64	final-viral-combined-for-dramv	G_125_1B_pasteurianus_extracted_assembly_NODE_1_length_1016764_cov_130.815371_provirus_81808_155220-cat_1	G125_1_AcPas	Acetobacter_pasteurianus	prophage	64	53174	54379	-1	C			A0A5M8ZD59_9PROT	UniRef90_A0A5M8ZD59 Phage head morphogenesis domain-containing protein n=3 Tax=Acetobacteraceae TaxID=433 RepID=A0A5M8ZD59_9PROT	Acetobacteraceae	FALSE	0.961	813	3.65e-263	YP_010660050.1	YP_010660050.1 phage minor head protein [Pseudoalteromonas phage HS6]	FALSE	0.411	177	3.27e-46								Phage Mu protein F like protein [PF04233.18]
G_125_1B_pasteurianus_extracted_assembly_NODE_1_length_1016764_cov_130.815371_provirus_81808_155220-cat_1_65	final-viral-combined-for-dramv	G_125_1B_pasteurianus_extracted_assembly_NODE_1_length_1016764_cov_130.815371_provirus_81808_155220-cat_1	G125_1_AcPas	Acetobacter_pasteurianus	prophage	65	54372	56087	-1	C			F1YRI8_9PROT	UniRef90_F1YRI8 Mu-like prophage FluMu protein gp29 n=3 Tax=Acetobacter TaxID=434 RepID=F1YRI8_9PROT	Acetobacter	FALSE	0.929	1112	0	YP_007673222.1	YP_007673222.1 portal protein [Rhodobacter phage RC1]	FALSE	0.352	321	3.79e-93								Protein of unknown function (DUF935) [PF06074.16]
G_125_1B_pasteurianus_extracted_assembly_NODE_1_length_1016764_cov_130.815371_provirus_81808_155220-cat_1_66	final-viral-combined-for-dramv	G_125_1B_pasteurianus_extracted_assembly_NODE_1_length_1016764_cov_130.815371_provirus_81808_155220-cat_1	G125_1_AcPas	Acetobacter_pasteurianus	prophage	66	56090	56335	-1	C			A0A5M8ZEG4_9PROT	UniRef90_A0A5M8ZEG4 EexN family lipoprotein n=1 Tax=Acetobacter sp. DmW_136 TaxID=2591091 RepID=A0A5M8ZEG4_9PROT	Acetobacter sp. DmW_136	FALSE	0.948	164	2.04e-44
G_125_1B_pasteurianus_extracted_assembly_NODE_1_length_1016764_cov_130.815371_provirus_81808_155220-cat_1_67	final-viral-combined-for-dramv	G_125_1B_pasteurianus_extracted_assembly_NODE_1_length_1016764_cov_130.815371_provirus_81808_155220-cat_1	G125_1_AcPas	Acetobacter_pasteurianus	prophage	67	56335	56577	-1	C			A0A5M8ZFE7_9PROT	UniRef90_A0A5M8ZFE7 Pilus assembly protein n=1 Tax=Acetobacter sp. DmW_136 TaxID=2591091 RepID=A0A5M8ZFE7_9PROT	Acetobacter sp. DmW_136	FALSE	0.868	147	1.58e-38
G_125_1B_pasteurianus_extracted_assembly_NODE_1_length_1016764_cov_130.815371_provirus_81808_155220-cat_1_68	final-viral-combined-for-dramv	G_125_1B_pasteurianus_extracted_assembly_NODE_1_length_1016764_cov_130.815371_provirus_81808_155220-cat_1	G125_1_AcPas	Acetobacter_pasteurianus	prophage	68	56574	58148	-1	B			A0A252EIY0_9PROT	UniRef90_A0A252EIY0 Mu-like prophage FluMu protein gp28 n=9 Tax=Acetobacteraceae TaxID=433 RepID=A0A252EIY0_9PROT	Acetobacteraceae	TRUE	0.834	869	2.88e-280	YP_024701.1	YP_024701.1 gp28 [Burkholderia phage BcepMu]	TRUE	0.536	454	3.5e-139
G_125_1B_pasteurianus_extracted_assembly_NODE_1_length_1016764_cov_130.815371_provirus_81808_155220-cat_1_69	final-viral-combined-for-dramv	G_125_1B_pasteurianus_extracted_assembly_NODE_1_length_1016764_cov_130.815371_provirus_81808_155220-cat_1	G125_1_AcPas	Acetobacter_pasteurianus	prophage	69	58145	58720	-1	C			F1YRJ0_9PROT	UniRef90_F1YRJ0 Mu-Like Prophage FluMu n=2 Tax=Acetobacter TaxID=434 RepID=F1YRJ0_9PROT	Acetobacter	FALSE	0.781	307	6.25e-92	YP_009168756.1	YP_009168756.1 PF11985 family protein [Pseudomonas phage JBD25]	FALSE	0.284	81	2.74e-16								Bacteriophage Mu, Gp27 [PF11985.12]
G_125_1B_pasteurianus_extracted_assembly_NODE_1_length_1016764_cov_130.815371_provirus_81808_155220-cat_1_70	final-viral-combined-for-dramv	G_125_1B_pasteurianus_extracted_assembly_NODE_1_length_1016764_cov_130.815371_provirus_81808_155220-cat_1	G125_1_AcPas	Acetobacter_pasteurianus	prophage	70	58723	59028	-1	C			A0A5M8ZE38_9PROT	UniRef90_A0A5M8ZE38 Uncharacterized protein n=1 Tax=Acetobacter sp. DmW_136 TaxID=2591091 RepID=A0A5M8ZE38_9PROT	Acetobacter sp. DmW_136	FALSE	0.938	201	4.9e-57
G_125_1B_pasteurianus_extracted_assembly_NODE_1_length_1016764_cov_130.815371_provirus_81808_155220-cat_1_71	final-viral-combined-for-dramv	G_125_1B_pasteurianus_extracted_assembly_NODE_1_length_1016764_cov_130.815371_provirus_81808_155220-cat_1	G125_1_AcPas	Acetobacter_pasteurianus	prophage	71	59025	59177	-1	C			A0A094YUM4_9PROT	UniRef90_A0A094YUM4 50S ribosomal protein L34 n=1 Tax=Acetobacter tropicalis TaxID=104102 RepID=A0A094YUM4_9PROT	Acetobacter tropicalis	FALSE	0.725	76	1.57e-14
G_125_1B_pasteurianus_extracted_assembly_NODE_1_length_1016764_cov_130.815371_provirus_81808_155220-cat_1_72	final-viral-combined-for-dramv	G_125_1B_pasteurianus_extracted_assembly_NODE_1_length_1016764_cov_130.815371_provirus_81808_155220-cat_1	G125_1_AcPas	Acetobacter_pasteurianus	prophage	72	59174	59476	-1	C			A0A5M8ZD08_9PROT	UniRef90_A0A5M8ZD08 DUF2730 family protein n=1 Tax=Acetobacter sp. DmW_136 TaxID=2591091 RepID=A0A5M8ZD08_9PROT	Acetobacter sp. DmW_136	FALSE	0.891	188	1.58e-52
G_125_1B_pasteurianus_extracted_assembly_NODE_1_length_1016764_cov_130.815371_provirus_81808_155220-cat_1_73	final-viral-combined-for-dramv	G_125_1B_pasteurianus_extracted_assembly_NODE_1_length_1016764_cov_130.815371_provirus_81808_155220-cat_1	G125_1_AcPas	Acetobacter_pasteurianus	prophage	73	59479	59913	-1	C			A0A5M8ZBX8_9PROT	UniRef90_A0A5M8ZBX8 Uncharacterized protein n=1 Tax=Acetobacter sp. DmW_136 TaxID=2591091 RepID=A0A5M8ZBX8_9PROT	Acetobacter sp. DmW_136	FALSE	0.848	255	8.51e-75
G_125_1B_pasteurianus_extracted_assembly_NODE_1_length_1016764_cov_130.815371_provirus_81808_155220-cat_1_74	final-viral-combined-for-dramv	G_125_1B_pasteurianus_extracted_assembly_NODE_1_length_1016764_cov_130.815371_provirus_81808_155220-cat_1	G125_1_AcPas	Acetobacter_pasteurianus	prophage	74	59986	60705	-1	C			A0A5M8ZBW8_9PROT	UniRef90_A0A5M8ZBW8 Uncharacterized protein n=2 Tax=Acetobacter TaxID=434 RepID=A0A5M8ZBW8_9PROT	Acetobacter	FALSE	0.869	433	8.77e-135	YP_009609866.1	YP_009609866.1 endolysin [Acinetobacter phage AbP2]	FALSE	0.308	104	1.34e-23								Glycosyl hydrolase 108 [PF05838.16]; Predicted Peptidoglycan domain [PF09374.14]
G_125_1B_pasteurianus_extracted_assembly_NODE_1_length_1016764_cov_130.815371_provirus_81808_155220-cat_1_75	final-viral-combined-for-dramv	G_125_1B_pasteurianus_extracted_assembly_NODE_1_length_1016764_cov_130.815371_provirus_81808_155220-cat_1	G125_1_AcPas	Acetobacter_pasteurianus	prophage	75	60766	61143	-1	C			F1YR52_9PROT	UniRef90_F1YR52 Uncharacterized protein n=2 Tax=Acetobacter TaxID=434 RepID=F1YR52_9PROT	Acetobacter	FALSE	0.946	250	1.1e-73
G_125_1B_pasteurianus_extracted_assembly_NODE_1_length_1016764_cov_130.815371_provirus_81808_155220-cat_1_76	final-viral-combined-for-dramv	G_125_1B_pasteurianus_extracted_assembly_NODE_1_length_1016764_cov_130.815371_provirus_81808_155220-cat_1	G125_1_AcPas	Acetobacter_pasteurianus	prophage	76	61159	61323	-1	C			UPI00030A5B39	UniRef90_UPI00030A5B39 hypothetical protein n=1 Tax=Acetobacter TaxID=434 RepID=UPI00030A5B39	Acetobacter	FALSE	0.895	103	5.87e-24
G_125_1B_pasteurianus_extracted_assembly_NODE_1_length_1016764_cov_130.815371_provirus_81808_155220-cat_1_77	final-viral-combined-for-dramv	G_125_1B_pasteurianus_extracted_assembly_NODE_1_length_1016764_cov_130.815371_provirus_81808_155220-cat_1	G125_1_AcPas	Acetobacter_pasteurianus	prophage	77	61320	61628	-1	C			A0A5M8ZC28_9PROT	UniRef90_A0A5M8ZC28 Uncharacterized protein n=1 Tax=Acetobacter sp. DmW_136 TaxID=2591091 RepID=A0A5M8ZC28_9PROT	Acetobacter sp. DmW_136	FALSE	0.915	198	8.85e-56
G_125_1B_pasteurianus_extracted_assembly_NODE_1_length_1016764_cov_130.815371_provirus_81808_155220-cat_1_78	final-viral-combined-for-dramv	G_125_1B_pasteurianus_extracted_assembly_NODE_1_length_1016764_cov_130.815371_provirus_81808_155220-cat_1	G125_1_AcPas	Acetobacter_pasteurianus	prophage	78	61625	62323	-1	C			F1YR53_9PROT	UniRef90_F1YR53 DUF2786 domain-containing protein n=2 Tax=Acetobacter TaxID=434 RepID=F1YR53_9PROT	Acetobacter	FALSE	0.895	435	1.79e-135	YP_009199504.1	YP_009199504.1 hypothetical protein AVV49_gp65 [Pseudomonas phage PaMx74]	FALSE	0.286	81	4.44e-16								Protein of unknown function (DUF2786) [PF10979.12]
G_125_1B_pasteurianus_extracted_assembly_NODE_1_length_1016764_cov_130.815371_provirus_81808_155220-cat_1_79	final-viral-combined-for-dramv	G_125_1B_pasteurianus_extracted_assembly_NODE_1_length_1016764_cov_130.815371_provirus_81808_155220-cat_1	G125_1_AcPas	Acetobacter_pasteurianus	prophage	79	62316	62735	-1	C			F1YR54_9PROT	UniRef90_F1YR54 Regulatory protein GemA n=4 Tax=cellular organisms TaxID=131567 RepID=F1YR54_9PROT	cellular organisms	FALSE	0.886	259	2.85e-76	YP_024675.1	YP_024675.1 regulatory protein GemA [Burkholderia phage BcepMu]	FALSE	0.356	79	1.7e-16								Bacteriophage Mu, GemA protein [PF06252.16]
G_125_1B_pasteurianus_extracted_assembly_NODE_1_length_1016764_cov_130.815371_provirus_81808_155220-cat_1_80	final-viral-combined-for-dramv	G_125_1B_pasteurianus_extracted_assembly_NODE_1_length_1016764_cov_130.815371_provirus_81808_155220-cat_1	G125_1_AcPas	Acetobacter_pasteurianus	prophage	80	62732	63340	-1	C			F1YR55_9PROT	UniRef90_F1YR55 DUF3164 family protein n=2 Tax=Acetobacter TaxID=434 RepID=F1YR55_9PROT	Acetobacter	FALSE	0.932	387	1.63e-119	YP_002221437.1	YP_002221437.1 DUF3164 family protein [Burkholderia phage KS10]	FALSE	0.271	75	3.8e-14								Protein of unknown function (DUF3164) [PF11363.12]
G_125_1B_pasteurianus_extracted_assembly_NODE_1_length_1016764_cov_130.815371_provirus_81808_155220-cat_1_81	final-viral-combined-for-dramv	G_125_1B_pasteurianus_extracted_assembly_NODE_1_length_1016764_cov_130.815371_provirus_81808_155220-cat_1	G125_1_AcPas	Acetobacter_pasteurianus	prophage	81	63382	63714	-1	C			A0A5M8ZCF1_9PROT	UniRef90_A0A5M8ZCF1 HD domain-containing protein n=1 Tax=Acetobacter sp. DmW_136 TaxID=2591091 RepID=A0A5M8ZCF1_9PROT	Acetobacter sp. DmW_136	FALSE	0.767	174	1.64e-47
G_125_1B_pasteurianus_extracted_assembly_NODE_1_length_1016764_cov_130.815371_provirus_81808_155220-cat_1_82	final-viral-combined-for-dramv	G_125_1B_pasteurianus_extracted_assembly_NODE_1_length_1016764_cov_130.815371_provirus_81808_155220-cat_1	G125_1_AcPas	Acetobacter_pasteurianus	prophage	82	63711	63944	-1	C			A0A5M8ZE26_9PROT	UniRef90_A0A5M8ZE26 PH domain-containing protein n=1 Tax=Acetobacter sp. DmW_136 TaxID=2591091 RepID=A0A5M8ZE26_9PROT	Acetobacter sp. DmW_136	FALSE	0.882	142	6.09e-37
G_125_1B_pasteurianus_extracted_assembly_NODE_1_length_1016764_cov_130.815371_provirus_81808_155220-cat_1_83	final-viral-combined-for-dramv	G_125_1B_pasteurianus_extracted_assembly_NODE_1_length_1016764_cov_130.815371_provirus_81808_155220-cat_1	G125_1_AcPas	Acetobacter_pasteurianus	prophage	83	63944	64225	-1	C			A0A5M8ZCZ8_9PROT	UniRef90_A0A5M8ZCZ8 Tetratricopeptide repeat protein n=1 Tax=Acetobacter sp. DmW_136 TaxID=2591091 RepID=A0A5M8ZCZ8_9PROT	Acetobacter sp. DmW_136	FALSE	0.9	177	7.88e-49
G_125_1B_pasteurianus_extracted_assembly_NODE_1_length_1016764_cov_130.815371_provirus_81808_155220-cat_1_84	final-viral-combined-for-dramv	G_125_1B_pasteurianus_extracted_assembly_NODE_1_length_1016764_cov_130.815371_provirus_81808_155220-cat_1	G125_1_AcPas	Acetobacter_pasteurianus	prophage	84	64230	65192	-1	B			A0A841QGQ5_9PROT	UniRef90_A0A841QGQ5 AAA+ ATPase domain-containing protein n=1 Tax=Acetobacter lovaniensis TaxID=104100 RepID=A0A841QGQ5_9PROT	Acetobacter lovaniensis	TRUE	0.897	600	4.78e-191	NP_050608.1	NP_050608.1 DNA transposition protein [Escherichia phage Mu]	FALSE	0.381	181	9.65e-49								Mu B transposition protein, C terminal [PF09077.15]; AAA domain [PF13401.10]; Bacterial TniB protein [PF05621.15]
G_125_1B_pasteurianus_extracted_assembly_NODE_1_length_1016764_cov_130.815371_provirus_81808_155220-cat_1_85	final-viral-combined-for-dramv	G_125_1B_pasteurianus_extracted_assembly_NODE_1_length_1016764_cov_130.815371_provirus_81808_155220-cat_1	G125_1_AcPas	Acetobacter_pasteurianus	prophage	85	65235	67202	-1	B	K07497	putative transposase	A0A6V8IB65_9PROT	UniRef90_A0A6V8IB65 Transposase n=3 Tax=Acetobacter TaxID=434 RepID=A0A6V8IB65_9PROT	Acetobacter	TRUE	0.822	1109	0	YP_009285895.1	YP_009285895.1 Mu transposase C-terminal domain-containing protein [Rhodovulum phage vB_RhkS_P1]	FALSE	0.422	450	9.91e-136								Bacteriophage Mu transposase [PF02914.19]; Mu DNA binding, I gamma subdomain [PF09039.15]; Mu DNA-binding domain [PF02316.20]; Mu transposase, C-terminal [PF09299.15]
G_125_1B_pasteurianus_extracted_assembly_NODE_1_length_1016764_cov_130.815371_provirus_81808_155220-cat_1_86	final-viral-combined-for-dramv	G_125_1B_pasteurianus_extracted_assembly_NODE_1_length_1016764_cov_130.815371_provirus_81808_155220-cat_1	G125_1_AcPas	Acetobacter_pasteurianus	prophage	86	67192	67371	-1	C			A0A6V8IB88_9PROT	UniRef90_A0A6V8IB88 Uncharacterized protein n=1 Tax=Acetobacter persici TaxID=1076596 RepID=A0A6V8IB88_9PROT	Acetobacter persici	FALSE	0.71	68	1.05e-11
G_125_1B_pasteurianus_extracted_assembly_NODE_1_length_1016764_cov_130.815371_provirus_81808_155220-cat_1_87	final-viral-combined-for-dramv	G_125_1B_pasteurianus_extracted_assembly_NODE_1_length_1016764_cov_130.815371_provirus_81808_155220-cat_1	G125_1_AcPas	Acetobacter_pasteurianus	prophage	87	67371	67727	-1	C			UPI001A9D1AB6	UniRef90_UPI001A9D1AB6 hypothetical protein n=1 Tax=Acetobacter suratthaniensis TaxID=1502841 RepID=UPI001A9D1AB6	Acetobacter suratthaniensis	FALSE	0.602	141	1.11e-35
G_125_1B_pasteurianus_extracted_assembly_NODE_1_length_1016764_cov_130.815371_provirus_81808_155220-cat_1_88	final-viral-combined-for-dramv	G_125_1B_pasteurianus_extracted_assembly_NODE_1_length_1016764_cov_130.815371_provirus_81808_155220-cat_1	G125_1_AcPas	Acetobacter_pasteurianus	prophage	88	67727	68179	-1	C			F1YR58_9PROT	UniRef90_F1YR58 Uncharacterized protein n=2 Tax=Acetobacter TaxID=434 RepID=F1YR58_9PROT	Acetobacter	FALSE	0.907	286	1.22e-85
G_125_1B_pasteurianus_extracted_assembly_NODE_1_length_1016764_cov_130.815371_provirus_81808_155220-cat_1_89	final-viral-combined-for-dramv	G_125_1B_pasteurianus_extracted_assembly_NODE_1_length_1016764_cov_130.815371_provirus_81808_155220-cat_1	G125_1_AcPas	Acetobacter_pasteurianus	prophage	89	68176	68448	-1	C			F1YR59_9PROT	UniRef90_F1YR59 HTH cro/C1-type domain-containing protein n=2 Tax=Acetobacter TaxID=434 RepID=F1YR59_9PROT	Acetobacter	FALSE	0.94	180	7.43e-50														Helix-turn-helix [PF01381.26]; Helix-turn-helix domain [PF12844.11]
G_125_1B_pasteurianus_extracted_assembly_NODE_1_length_1016764_cov_130.815371_provirus_81808_155220-cat_1_90	final-viral-combined-for-dramv	G_125_1B_pasteurianus_extracted_assembly_NODE_1_length_1016764_cov_130.815371_provirus_81808_155220-cat_1	G125_1_AcPas	Acetobacter_pasteurianus	prophage	90	68445	69263	-1	C	K03497	ParB family transcriptional regulator, chromosome partitioning protein	F1YR60_9PROT	UniRef90_F1YR60 ParB Domain Protein Nuclease n=2 Tax=Acetobacter TaxID=434 RepID=F1YR60_9PROT	Acetobacter	FALSE	0.888	505	4.95e-159	YP_010665122.1	YP_010665122.1 ParB-like partition protein [Ochrobactrum phage POA1180]	FALSE	0.319	129	9.17e-32								ParB/Sulfiredoxin domain [PF02195.22]
G_125_1B_pasteurianus_extracted_assembly_NODE_1_length_1016764_cov_130.815371_provirus_81808_155220-cat_1_91	final-viral-combined-for-dramv	G_125_1B_pasteurianus_extracted_assembly_NODE_1_length_1016764_cov_130.815371_provirus_81808_155220-cat_1	G125_1_AcPas	Acetobacter_pasteurianus	prophage	91	69260	69565	-1	C	K07724	Ner family transcriptional regulator	A0A6V8IAY4_9PROT	UniRef90_A0A6V8IAY4 Ner winged helix-turn-helix DNA-binding domain-containing protein n=10 Tax=Acetobacter TaxID=434 RepID=A0A6V8IAY4_9PROT	Acetobacter	FALSE	0.802	169	8.91e-46														Winged helix-turn-helix DNA-binding [PF13693.10]
G_125_1B_pasteurianus_extracted_assembly_NODE_1_length_1016764_cov_130.815371_provirus_81808_155220-cat_1_92	final-viral-combined-for-dramv	G_125_1B_pasteurianus_extracted_assembly_NODE_1_length_1016764_cov_130.815371_provirus_81808_155220-cat_1	G125_1_AcPas	Acetobacter_pasteurianus	prophage	92	69766	70533	1	B			A0A1Z5YTF2_9PROT	UniRef90_A0A1Z5YTF2 HTH cro/C1-type domain-containing protein n=3 Tax=Acetobacter TaxID=434 RepID=A0A1Z5YTF2_9PROT	Acetobacter	TRUE	0.865	386	4.89e-118	YP_010299364.1	YP_010299364.1 transcriptional repressor [Pseudomonas phage F_ET309sp/Pa1651]	FALSE	0.32	113	1.76e-26	MER0138533	S24	MER0138533 - family S24 non-peptidase homologues (Gluconacetobacter diazotrophicus) [S24.UNW]#S24#{peptidase unit: 128-269}~source CAP54238~	FALSE	0.458	120	1.17e-28	Peptidase S24-like [PF00717.27]
G_125_1B_pasteurianus_extracted_assembly_NODE_1_length_1016764_cov_130.815371_provirus_81808_155220-cat_1_93	final-viral-combined-for-dramv	G_125_1B_pasteurianus_extracted_assembly_NODE_1_length_1016764_cov_130.815371_provirus_81808_155220-cat_1	G125_1_AcPas	Acetobacter_pasteurianus	prophage	93	70558	70926	1	C			A0A6V8ICV3_9PROT	UniRef90_A0A6V8ICV3 QacE n=1 Tax=Acetobacter persici TaxID=1076596 RepID=A0A6V8ICV3_9PROT	Acetobacter persici	FALSE	0.859	216	8.24e-62
G_125_1B_pasteurianus_extracted_assembly_NODE_1_length_1016764_cov_130.815371_provirus_81808_155220-cat_1_94	final-viral-combined-for-dramv	G_125_1B_pasteurianus_extracted_assembly_NODE_1_length_1016764_cov_130.815371_provirus_81808_155220-cat_1	G125_1_AcPas	Acetobacter_pasteurianus	prophage	94	71237	71494	1	C	K07733	prophage regulatory protein	A0A1D8QXB8_9PROT	UniRef90_A0A1D8QXB8 Helix-turn-helix domain-containing protein n=4 Tax=Acetobacter TaxID=434 RepID=A0A1D8QXB8_9PROT	Acetobacter	FALSE	0.975	177	5.31e-49														Prophage CP4-57 regulatory protein (AlpA) [PF05930.16]
G_125_1B_pasteurianus_extracted_assembly_NODE_1_length_1016764_cov_130.815371_provirus_81808_155220-cat_1_95	final-viral-combined-for-dramv	G_125_1B_pasteurianus_extracted_assembly_NODE_1_length_1016764_cov_130.815371_provirus_81808_155220-cat_1	G125_1_AcPas	Acetobacter_pasteurianus	prophage	95	71494	72537	1	C			A0A1D8QXC2_9PROT	UniRef90_A0A1D8QXC2 Integrase n=4 Tax=Acetobacteraceae TaxID=433 RepID=A0A1D8QXC2_9PROT	Acetobacteraceae	FALSE	0.94	684	1.64e-219	YP_007518416.1	YP_007518416.1 tyrosine-type recombinase/integrase [Rhodobacter phage RcapNL]	FALSE	0.277	133	3.26e-32								Phage integrase family [PF00589.26]
G_125_1B_pasteurianus_extracted_assembly_NODE_1_length_1016764_cov_130.815371_provirus_81808_155220-cat_1_96	final-viral-combined-for-dramv	G_125_1B_pasteurianus_extracted_assembly_NODE_1_length_1016764_cov_130.815371_provirus_81808_155220-cat_1	G125_1_AcPas	Acetobacter_pasteurianus	prophage	96	72538	73122	-1	C			A0A149URP6_9PROT	UniRef90_A0A149URP6 IrrE N-terminal-like domain-containing protein n=2 Tax=Acetobacter malorum TaxID=178901 RepID=A0A149URP6_9PROT	Acetobacter malorum	FALSE	0.436	132	2.76e-31
G_125_1B_pasteurianus_extracted_assembly_NODE_1_length_1016764_cov_130.815371_provirus_81808_155220-cat_1_97	final-viral-combined-for-dramv	G_125_1B_pasteurianus_extracted_assembly_NODE_1_length_1016764_cov_130.815371_provirus_81808_155220-cat_1	G125_1_AcPas	Acetobacter_pasteurianus	prophage	97	73228	73413	-1	E
G_125_1B_pasteurianus_extracted_assembly_NODE_1_length_1016764_cov_130.815371_provirus_922724_956909-cat_1_8	final-viral-combined-for-dramv	G_125_1B_pasteurianus_extracted_assembly_NODE_1_length_1016764_cov_130.815371_provirus_922724_956909-cat_1	G125_1_AcPas	Acetobacter_pasteurianus	prophage	8	5024	5482	-1	C	K01185	lysozyme [EC:3.2.1.17]	A0A5M8Z9M1_9PROT	UniRef90_A0A5M8Z9M1 Lysozyme n=4 Tax=Acetobacter TaxID=434 RepID=A0A5M8Z9M1_9PROT	Acetobacter	FALSE	0.919	294	2.43e-88	YP_009885197.1	YP_009885197.1 endolysin [Acinetobacter phage vB_AbaM_Konradin]	FALSE	0.392	97	2e-22								Phage lysozyme [PF00959.23]	GH24	GH24 lysozyme (EC 3.2.1.17)	3.2.1.17	GH24.hmm
G_125_1B_pasteurianus_extracted_assembly_NODE_1_length_1016764_cov_130.815371_provirus_922724_956909-cat_1_1	final-viral-combined-for-dramv	G_125_1B_pasteurianus_extracted_assembly_NODE_1_length_1016764_cov_130.815371_provirus_922724_956909-cat_1	G125_1_AcPas	Acetobacter_pasteurianus	prophage	1	1	756	-1	B	K07741	anti-repressor protein	A0A401WKI9_ACEPA	UniRef90_A0A401WKI9 Phage associated-antirepressor BRO n=4 Tax=Acetobacter pasteurianus TaxID=438 RepID=A0A401WKI9_ACEPA	Acetobacter pasteurianus	TRUE	0.913	481	4.17e-151	YP_009195227.1	YP_009195227.1 anti-repressor Ant [Paenibacillus phage HB10c2]	FALSE	0.356	148	2.12e-38								BRO family, N-terminal domain [PF02498.21]; Phage antirepressor protein KilAC domain [PF03374.18]
G_125_1B_pasteurianus_extracted_assembly_NODE_1_length_1016764_cov_130.815371_provirus_922724_956909-cat_1_2	final-viral-combined-for-dramv	G_125_1B_pasteurianus_extracted_assembly_NODE_1_length_1016764_cov_130.815371_provirus_922724_956909-cat_1	G125_1_AcPas	Acetobacter_pasteurianus	prophage	2	753	1196	-1	C			A0A401WKK5_ACEPA	UniRef90_A0A401WKK5 Uncharacterized protein n=7 Tax=Acetobacter pasteurianus TaxID=438 RepID=A0A401WKK5_ACEPA	Acetobacter pasteurianus	FALSE	0.892	275	7.28e-82
G_125_1B_pasteurianus_extracted_assembly_NODE_1_length_1016764_cov_130.815371_provirus_922724_956909-cat_1_3	final-viral-combined-for-dramv	G_125_1B_pasteurianus_extracted_assembly_NODE_1_length_1016764_cov_130.815371_provirus_922724_956909-cat_1	G125_1_AcPas	Acetobacter_pasteurianus	prophage	3	1473	2315	1	C			UPI0002457159	UniRef90_UPI0002457159 hypothetical protein n=1 Tax=Acetobacter pasteurianus TaxID=438 RepID=UPI0002457159	Acetobacter pasteurianus	FALSE	0.47	247	1.31e-69
G_125_1B_pasteurianus_extracted_assembly_NODE_1_length_1016764_cov_130.815371_provirus_922724_956909-cat_1_4	final-viral-combined-for-dramv	G_125_1B_pasteurianus_extracted_assembly_NODE_1_length_1016764_cov_130.815371_provirus_922724_956909-cat_1	G125_1_AcPas	Acetobacter_pasteurianus	prophage	4	2508	3725	1	B			A0A401WKD6_ACEPA	UniRef90_A0A401WKD6 PIN like domain-containing protein n=2 Tax=Acetobacter pasteurianus TaxID=438 RepID=A0A401WKD6_ACEPA	Acetobacter pasteurianus	TRUE	0.688	557	2.48e-174														PIN like domain [PF18476.5]; PIN domain [PF16289.9]
G_125_1B_pasteurianus_extracted_assembly_NODE_1_length_1016764_cov_130.815371_provirus_922724_956909-cat_1_5	final-viral-combined-for-dramv	G_125_1B_pasteurianus_extracted_assembly_NODE_1_length_1016764_cov_130.815371_provirus_922724_956909-cat_1	G125_1_AcPas	Acetobacter_pasteurianus	prophage	5	3777	3959	-1	C			A0A5M8ZBV3_9PROT	UniRef90_A0A5M8ZBV3 DUF1843 domain-containing protein n=6 Tax=Acetobacter TaxID=434 RepID=A0A5M8ZBV3_9PROT	Acetobacter	FALSE	0.887	111	1.02e-26
G_125_1B_pasteurianus_extracted_assembly_NODE_1_length_1016764_cov_130.815371_provirus_922724_956909-cat_1_6	final-viral-combined-for-dramv	G_125_1B_pasteurianus_extracted_assembly_NODE_1_length_1016764_cov_130.815371_provirus_922724_956909-cat_1	G125_1_AcPas	Acetobacter_pasteurianus	prophage	6	4065	4757	-1	C			C7JDA6_ACEP3	UniRef90_C7JDA6 Uncharacterized protein n=28 Tax=Acetobacter TaxID=434 RepID=C7JDA6_ACEP3	Acetobacter	FALSE	0.831	396	4.28e-122
G_125_1B_pasteurianus_extracted_assembly_NODE_1_length_1016764_cov_130.815371_provirus_922724_956909-cat_1_7	final-viral-combined-for-dramv	G_125_1B_pasteurianus_extracted_assembly_NODE_1_length_1016764_cov_130.815371_provirus_922724_956909-cat_1	G125_1_AcPas	Acetobacter_pasteurianus	prophage	7	4823	4987	-1	C			F1YWE0_9PROT	UniRef90_F1YWE0 Uncharacterized protein n=5 Tax=Acetobacteraceae TaxID=433 RepID=F1YWE0_9PROT	Acetobacteraceae	FALSE	0.867	100	1.02e-22
G_125_1B_pasteurianus_extracted_assembly_NODE_1_length_1016764_cov_130.815371_provirus_922724_956909-cat_1_9	final-viral-combined-for-dramv	G_125_1B_pasteurianus_extracted_assembly_NODE_1_length_1016764_cov_130.815371_provirus_922724_956909-cat_1	G125_1_AcPas	Acetobacter_pasteurianus	prophage	9	5659	5871	-1	C			C7JDA9_ACEP3	UniRef90_C7JDA9 Uncharacterized protein n=8 Tax=Acetobacter TaxID=434 RepID=C7JDA9_ACEP3	Acetobacter	FALSE	0.946	141	5.89e-37
G_125_1B_pasteurianus_extracted_assembly_NODE_1_length_1016764_cov_130.815371_provirus_922724_956909-cat_1_10	final-viral-combined-for-dramv	G_125_1B_pasteurianus_extracted_assembly_NODE_1_length_1016764_cov_130.815371_provirus_922724_956909-cat_1	G125_1_AcPas	Acetobacter_pasteurianus	prophage	10	5905	6714	-1	C			A0A1A0DPD8_ACEPA	UniRef90_A0A1A0DPD8 F5/8 type C domain-containing protein n=20 Tax=Acetobacter TaxID=434 RepID=A0A1A0DPD8_ACEPA	Acetobacter	FALSE	0.932	527	9.29e-167
G_125_1B_pasteurianus_extracted_assembly_NODE_1_length_1016764_cov_130.815371_provirus_922724_956909-cat_1_11	final-viral-combined-for-dramv	G_125_1B_pasteurianus_extracted_assembly_NODE_1_length_1016764_cov_130.815371_provirus_922724_956909-cat_1	G125_1_AcPas	Acetobacter_pasteurianus	prophage	11	6714	8306	-1	B			F1YWE4_9PROT	UniRef90_F1YWE4 Tip attachment protein J domain-containing protein n=17 Tax=Acetobacter TaxID=434 RepID=F1YWE4_9PROT	Acetobacter	TRUE	0.938	1043	0
G_125_1B_pasteurianus_extracted_assembly_NODE_1_length_1016764_cov_130.815371_provirus_922724_956909-cat_1_12	final-viral-combined-for-dramv	G_125_1B_pasteurianus_extracted_assembly_NODE_1_length_1016764_cov_130.815371_provirus_922724_956909-cat_1	G125_1_AcPas	Acetobacter_pasteurianus	prophage	12	8322	13697	-1	B			A0A401WUF2_ACEPA	UniRef90_A0A401WUF2 Phage-related minor tail protein n=9 Tax=Acetobacter pasteurianus TaxID=438 RepID=A0A401WUF2_ACEPA	Acetobacter pasteurianus	TRUE	0.868	3222	0
G_125_1B_pasteurianus_extracted_assembly_NODE_1_length_1016764_cov_130.815371_provirus_922724_956909-cat_1_13	final-viral-combined-for-dramv	G_125_1B_pasteurianus_extracted_assembly_NODE_1_length_1016764_cov_130.815371_provirus_922724_956909-cat_1	G125_1_AcPas	Acetobacter_pasteurianus	prophage	13	13707	14423	-1	C			A0A1A0D136_ACEPA	UniRef90_A0A1A0D136 Uncharacterized protein n=6 Tax=Acetobacter pasteurianus TaxID=438 RepID=A0A1A0D136_ACEPA	Acetobacter pasteurianus	FALSE	0.906	452	2.24e-141	YP_001686883.1	YP_001686883.1 hypothetical protein APCd_gp42 [Azospirillum phage Cd]	FALSE	0.25	81	5.12e-16
G_125_1B_pasteurianus_extracted_assembly_NODE_1_length_1016764_cov_130.815371_provirus_922724_956909-cat_1_14	final-viral-combined-for-dramv	G_125_1B_pasteurianus_extracted_assembly_NODE_1_length_1016764_cov_130.815371_provirus_922724_956909-cat_1	G125_1_AcPas	Acetobacter_pasteurianus	prophage	14	14420	14695	-1	C			UPI00286A407B	UniRef90_UPI00286A407B hypothetical protein n=1 Tax=Acetobacter pasteurianus TaxID=438 RepID=UPI00286A407B	Acetobacter pasteurianus	FALSE	1	202	1.59e-57
G_125_1B_pasteurianus_extracted_assembly_NODE_1_length_1016764_cov_130.815371_provirus_922724_956909-cat_1_15	final-viral-combined-for-dramv	G_125_1B_pasteurianus_extracted_assembly_NODE_1_length_1016764_cov_130.815371_provirus_922724_956909-cat_1	G125_1_AcPas	Acetobacter_pasteurianus	prophage	15	14776	15189	-1	C			UPI00286B5843	UniRef90_UPI00286B5843 hypothetical protein n=1 Tax=Acetobacter pasteurianus TaxID=438 RepID=UPI00286B5843	Acetobacter pasteurianus	FALSE	0.948	275	6.18e-82	YP_001686882.1	YP_001686882.1 hypothetical protein APCd_gp41 [Azospirillum phage Cd]	FALSE	0.305	66	3.62e-12
G_125_1B_pasteurianus_extracted_assembly_NODE_1_length_1016764_cov_130.815371_provirus_922724_956909-cat_1_16	final-viral-combined-for-dramv	G_125_1B_pasteurianus_extracted_assembly_NODE_1_length_1016764_cov_130.815371_provirus_922724_956909-cat_1	G125_1_AcPas	Acetobacter_pasteurianus	prophage	16	15259	16497	-1	C			UPI00286B20C3	UniRef90_UPI00286B20C3 phage tail tube protein n=1 Tax=Acetobacter pasteurianus TaxID=438 RepID=UPI00286B20C3	Acetobacter pasteurianus	FALSE	0.935	809	1.04e-261														Phage tail tube protein [PF18906.4]
G_125_1B_pasteurianus_extracted_assembly_NODE_1_length_1016764_cov_130.815371_provirus_922724_956909-cat_1_17	final-viral-combined-for-dramv	G_125_1B_pasteurianus_extracted_assembly_NODE_1_length_1016764_cov_130.815371_provirus_922724_956909-cat_1	G125_1_AcPas	Acetobacter_pasteurianus	prophage	17	16558	17037	-1	C			A0A1A0D354_ACEPA	UniRef90_A0A1A0D354 Uncharacterized protein n=3 Tax=Acetobacter pasteurianus TaxID=438 RepID=A0A1A0D354_ACEPA	Acetobacter pasteurianus	FALSE	0.848	281	1.13e-83
G_125_1B_pasteurianus_extracted_assembly_NODE_1_length_1016764_cov_130.815371_provirus_922724_956909-cat_1_18	final-viral-combined-for-dramv	G_125_1B_pasteurianus_extracted_assembly_NODE_1_length_1016764_cov_130.815371_provirus_922724_956909-cat_1	G125_1_AcPas	Acetobacter_pasteurianus	prophage	18	17034	17444	-1	C			A0A1A0D141_ACEPA	UniRef90_A0A1A0D141 Tail terminator n=7 Tax=Acetobacter TaxID=434 RepID=A0A1A0D141_ACEPA	Acetobacter	FALSE	0.961	277	8.86e-83
G_125_1B_pasteurianus_extracted_assembly_NODE_1_length_1016764_cov_130.815371_provirus_922724_956909-cat_1_19	final-viral-combined-for-dramv	G_125_1B_pasteurianus_extracted_assembly_NODE_1_length_1016764_cov_130.815371_provirus_922724_956909-cat_1	G125_1_AcPas	Acetobacter_pasteurianus	prophage	19	17419	17766	-1	C			A0A1A0D1G0_ACEPA	UniRef90_A0A1A0D1G0 Uncharacterized protein n=9 Tax=Acetobacter TaxID=434 RepID=A0A1A0D1G0_ACEPA	Acetobacter	FALSE	0.862	208	4.48e-59
G_125_1B_pasteurianus_extracted_assembly_NODE_1_length_1016764_cov_130.815371_provirus_922724_956909-cat_1_20	final-viral-combined-for-dramv	G_125_1B_pasteurianus_extracted_assembly_NODE_1_length_1016764_cov_130.815371_provirus_922724_956909-cat_1	G125_1_AcPas	Acetobacter_pasteurianus	prophage	20	17763	18407	-1	B			A0A368A781_ACEPA	UniRef90_A0A368A781 Phage associated protein n=7 Tax=Acetobacter pasteurianus TaxID=438 RepID=A0A368A781_ACEPA	Acetobacter pasteurianus	TRUE	0.919	406	7.65e-126
G_125_1B_pasteurianus_extracted_assembly_NODE_1_length_1016764_cov_130.815371_provirus_922724_956909-cat_1_21	final-viral-combined-for-dramv	G_125_1B_pasteurianus_extracted_assembly_NODE_1_length_1016764_cov_130.815371_provirus_922724_956909-cat_1	G125_1_AcPas	Acetobacter_pasteurianus	prophage	21	18419	19657	-1	C			C7JDC3_ACEP3	UniRef90_C7JDC3 Phage major capsid protein HK97 n=9 Tax=Acetobacter pasteurianus TaxID=438 RepID=C7JDC3_ACEP3	Acetobacter pasteurianus	FALSE	0.899	774	2.13e-249	NP_945035.1	NP_945035.1 major head protein [Burkholderia phage phi1026b]	FALSE	0.484	335	2.74e-100								Phage capsid family [PF05065.17]
G_125_1B_pasteurianus_extracted_assembly_NODE_1_length_1016764_cov_130.815371_provirus_922724_956909-cat_1_22	final-viral-combined-for-dramv	G_125_1B_pasteurianus_extracted_assembly_NODE_1_length_1016764_cov_130.815371_provirus_922724_956909-cat_1	G125_1_AcPas	Acetobacter_pasteurianus	prophage	22	19728	20579	-1	C	K06904	Escherichia/Staphylococcus phage prohead protease	C7JDC4_ACEP3	UniRef90_C7JDC4 Phage head maturation protease n=11 Tax=Acetobacter pasteurianus TaxID=438 RepID=C7JDC4_ACEP3	Acetobacter pasteurianus	FALSE	0.942	561	2.2e-178	YP_001686873.1	YP_001686873.1 head maturation protease [Azospirillum phage Cd]	FALSE	0.373	107	3.74e-24	MER1086570	S78	MER1086570 - family S78 unassigned peptidases (Acetobacter aceti) [S78.UPW]#S78#{peptidase unit: 25-170}~source A0A063X158~	FALSE	0.967	299	6.64e-90	Caudovirus prohead serine protease [PF04586.21]
G_125_1B_pasteurianus_extracted_assembly_NODE_1_length_1016764_cov_130.815371_provirus_922724_956909-cat_1_23	final-viral-combined-for-dramv	G_125_1B_pasteurianus_extracted_assembly_NODE_1_length_1016764_cov_130.815371_provirus_922724_956909-cat_1	G125_1_AcPas	Acetobacter_pasteurianus	prophage	23	20572	21906	-1	C			A0A6P4I330_DROKI	UniRef90_A0A6P4I330 Uncharacterized protein RBE_0759-like n=9 Tax=cellular organisms TaxID=131567 RepID=A0A6P4I330_DROKI	cellular organisms	FALSE	0.92	824	5.43e-266	YP_009275665.1	YP_009275665.1 portal protein [Pseudomonas phage phi2]	FALSE	0.477	345	5.07e-103								Phage portal protein [PF04860.16]
G_125_1B_pasteurianus_extracted_assembly_NODE_1_length_1016764_cov_130.815371_provirus_922724_956909-cat_1_24	final-viral-combined-for-dramv	G_125_1B_pasteurianus_extracted_assembly_NODE_1_length_1016764_cov_130.815371_provirus_922724_956909-cat_1	G125_1_AcPas	Acetobacter_pasteurianus	prophage	24	21903	23696	-1	C			A0A1A0D1G5_ACEPA	UniRef90_A0A1A0D1G5 Aldehyde dehydrogenase (NADP(+)) n=9 Tax=Acetobacter TaxID=434 RepID=A0A1A0D1G5_ACEPA	Acetobacter	FALSE	0.948	1162	0	YP_009909165.1	YP_009909165.1 terminase large subunit [Escherichia phage JLK-2012]	FALSE	0.588	615	1.44e-193								Terminase large subunit, endonuclease domain [PF20441.2]; Terminase large subunit, ATPase domain [PF03354.19]
G_125_1B_pasteurianus_extracted_assembly_NODE_1_length_1016764_cov_130.815371_provirus_922724_956909-cat_1_25	final-viral-combined-for-dramv	G_125_1B_pasteurianus_extracted_assembly_NODE_1_length_1016764_cov_130.815371_provirus_922724_956909-cat_1	G125_1_AcPas	Acetobacter_pasteurianus	prophage	25	23686	24282	-1	B			A0A1A0D1T3_ACEPA	UniRef90_A0A1A0D1T3 Terminase n=6 Tax=Acetobacter TaxID=434 RepID=A0A1A0D1T3_ACEPA	Acetobacter	TRUE	0.915	381	2.1e-117	YP_009823951.1	YP_009823951.1 terminase small subunit [Erwinia phage vB_EhrS_49]	FALSE	0.563	60	2.8e-09
G_125_1B_pasteurianus_extracted_assembly_NODE_1_length_1016764_cov_130.815371_provirus_922724_956909-cat_1_26	final-viral-combined-for-dramv	G_125_1B_pasteurianus_extracted_assembly_NODE_1_length_1016764_cov_130.815371_provirus_922724_956909-cat_1	G125_1_AcPas	Acetobacter_pasteurianus	prophage	26	24482	24811	-1	C			A0A1Y0V1V2_9PROT	UniRef90_A0A1Y0V1V2 HNH nuclease domain-containing protein n=10 Tax=Acetobacter TaxID=434 RepID=A0A1Y0V1V2_9PROT	Acetobacter	FALSE	0.946	219	4.81e-63														HNH endonuclease [PF01844.27]
G_125_1B_pasteurianus_extracted_assembly_NODE_1_length_1016764_cov_130.815371_provirus_922724_956909-cat_1_27	final-viral-combined-for-dramv	G_125_1B_pasteurianus_extracted_assembly_NODE_1_length_1016764_cov_130.815371_provirus_922724_956909-cat_1	G125_1_AcPas	Acetobacter_pasteurianus	prophage	27	24808	25434	-1	B			A0A2G4RF32_9PROT	UniRef90_A0A2G4RF32 Sulfate transporter n=1 Tax=Acetobacter pomorum TaxID=65959 RepID=A0A2G4RF32_9PROT	Acetobacter pomorum	TRUE	0.95	417	6.14e-130	YP_002221437.1	YP_002221437.1 DUF3164 family protein [Burkholderia phage KS10]	FALSE	0.465	174	4.43e-48								Protein of unknown function (DUF3164) [PF11363.12]
G_125_1B_pasteurianus_extracted_assembly_NODE_1_length_1016764_cov_130.815371_provirus_922724_956909-cat_1_28	final-viral-combined-for-dramv	G_125_1B_pasteurianus_extracted_assembly_NODE_1_length_1016764_cov_130.815371_provirus_922724_956909-cat_1	G125_1_AcPas	Acetobacter_pasteurianus	prophage	28	25478	26353	-1	C			C7JDD0_ACEP3	UniRef90_C7JDD0 Phage DNA recombinase n=11 Tax=Acetobacter TaxID=434 RepID=C7JDD0_ACEP3	Acetobacter	FALSE	0.956	587	5.56e-187	YP_010100839.1	YP_010100839.1 tyrosine-type recombinase/integrase [Gordonia phage Mutzi]	FALSE	0.254	94	1.01e-19								Phage integrase family [PF00589.26]; Integrase [PF12835.11]; Phage integrase, N-terminal SAM-like domain [PF02899.21]
G_125_1B_pasteurianus_extracted_assembly_NODE_1_length_1016764_cov_130.815371_provirus_922724_956909-cat_1_29	final-viral-combined-for-dramv	G_125_1B_pasteurianus_extracted_assembly_NODE_1_length_1016764_cov_130.815371_provirus_922724_956909-cat_1	G125_1_AcPas	Acetobacter_pasteurianus	prophage	29	26504	26665	-1	C			A0A1A0D1H0_ACEPA	UniRef90_A0A1A0D1H0 Uncharacterized protein n=2 Tax=Acetobacter pasteurianus TaxID=438 RepID=A0A1A0D1H0_ACEPA	Acetobacter pasteurianus	FALSE	0.907	103	7.65e-24
G_125_1B_pasteurianus_extracted_assembly_NODE_1_length_1016764_cov_130.815371_provirus_922724_956909-cat_1_30	final-viral-combined-for-dramv	G_125_1B_pasteurianus_extracted_assembly_NODE_1_length_1016764_cov_130.815371_provirus_922724_956909-cat_1	G125_1_AcPas	Acetobacter_pasteurianus	prophage	30	26714	26986	-1	C			A0A346DRQ3_9PROT	UniRef90_A0A346DRQ3 Uncharacterized protein n=2 Tax=Acetobacter TaxID=434 RepID=A0A346DRQ3_9PROT	Acetobacter	FALSE	0.94	180	7.43e-50
G_125_1B_pasteurianus_extracted_assembly_NODE_1_length_1016764_cov_130.815371_provirus_922724_956909-cat_1_31	final-viral-combined-for-dramv	G_125_1B_pasteurianus_extracted_assembly_NODE_1_length_1016764_cov_130.815371_provirus_922724_956909-cat_1	G125_1_AcPas	Acetobacter_pasteurianus	prophage	31	27482	27682	-1	C			C7JDD2_ACEP3	UniRef90_C7JDD2 DUF2283 domain-containing protein n=1 Tax=Acetobacter pasteurianus (strain NBRC 105184 / IFO 3283-01) TaxID=634452 RepID=C7JDD2_ACEP3	Acetobacter pasteurianus (strain NBRC 105184 / IFO 3283-01)	FALSE	0.97	137	1.57e-35														Protein of unknown function (DUF2283) [PF10049.13]
G_125_1B_pasteurianus_extracted_assembly_NODE_1_length_1016764_cov_130.815371_provirus_922724_956909-cat_1_32	final-viral-combined-for-dramv	G_125_1B_pasteurianus_extracted_assembly_NODE_1_length_1016764_cov_130.815371_provirus_922724_956909-cat_1	G125_1_AcPas	Acetobacter_pasteurianus	prophage	32	27679	27903	-1	C			UPI000316AA9C	UniRef90_UPI000316AA9C DUF4258 domain-containing protein n=2 Tax=Acetobacter pasteurianus TaxID=438 RepID=UPI000316AA9C	Acetobacter pasteurianus	FALSE	1	164	1.44e-44
G_125_1B_pasteurianus_extracted_assembly_NODE_1_length_1016764_cov_130.815371_provirus_922724_956909-cat_1_33	final-viral-combined-for-dramv	G_125_1B_pasteurianus_extracted_assembly_NODE_1_length_1016764_cov_130.815371_provirus_922724_956909-cat_1	G125_1_AcPas	Acetobacter_pasteurianus	prophage	33	27940	28137	-1	C			UPI000FF98B26	UniRef90_UPI000FF98B26 hypothetical protein n=1 Tax=Acetobacter pasteurianus TaxID=438 RepID=UPI000FF98B26	Acetobacter pasteurianus	FALSE	0.885	102	2.66e-23
G_125_1B_pasteurianus_extracted_assembly_NODE_1_length_1016764_cov_130.815371_provirus_922724_956909-cat_1_34	final-viral-combined-for-dramv	G_125_1B_pasteurianus_extracted_assembly_NODE_1_length_1016764_cov_130.815371_provirus_922724_956909-cat_1	G125_1_AcPas	Acetobacter_pasteurianus	prophage	34	28248	28691	1	C			A0A401WKK5_ACEPA	UniRef90_A0A401WKK5 Uncharacterized protein n=7 Tax=Acetobacter pasteurianus TaxID=438 RepID=A0A401WKK5_ACEPA	Acetobacter pasteurianus	FALSE	0.838	257	2.02e-75
G_125_1B_pasteurianus_extracted_assembly_NODE_1_length_1016764_cov_130.815371_provirus_922724_956909-cat_1_35	final-viral-combined-for-dramv	G_125_1B_pasteurianus_extracted_assembly_NODE_1_length_1016764_cov_130.815371_provirus_922724_956909-cat_1	G125_1_AcPas	Acetobacter_pasteurianus	prophage	35	28688	29392	1	B			C7JDD4_ACEP3	UniRef90_C7JDD4 Prophage antirepressor n=1 Tax=Acetobacter pasteurianus (strain NBRC 105184 / IFO 3283-01) TaxID=634452 RepID=C7JDD4_ACEP3	Acetobacter pasteurianus (strain NBRC 105184 / IFO 3283-01)	TRUE	0.991	492	2.74e-155	YP_009195227.1	YP_009195227.1 anti-repressor Ant [Paenibacillus phage HB10c2]	FALSE	0.61	135	3.47e-34								BRO family, N-terminal domain [PF02498.21]
G_125_1B_pasteurianus_extracted_assembly_NODE_1_length_1016764_cov_130.815371_provirus_922724_956909-cat_1_36	final-viral-combined-for-dramv	G_125_1B_pasteurianus_extracted_assembly_NODE_1_length_1016764_cov_130.815371_provirus_922724_956909-cat_1	G125_1_AcPas	Acetobacter_pasteurianus	prophage	36	29352	29909	-1	C			C7JDD5_ACEP3	UniRef90_C7JDD5 Uncharacterized protein n=2 Tax=Acetobacter pasteurianus TaxID=438 RepID=C7JDD5_ACEP3	Acetobacter pasteurianus	FALSE	0.936	330	5.36e-100
G_125_1B_pasteurianus_extracted_assembly_NODE_1_length_1016764_cov_130.815371_provirus_922724_956909-cat_1_37	final-viral-combined-for-dramv	G_125_1B_pasteurianus_extracted_assembly_NODE_1_length_1016764_cov_130.815371_provirus_922724_956909-cat_1	G125_1_AcPas	Acetobacter_pasteurianus	prophage	37	30017	30142	-1	C			A0A1A0D1U3_ACEPA	UniRef90_A0A1A0D1U3 Transposase n=2 Tax=Acetobacter TaxID=434 RepID=A0A1A0D1U3_ACEPA	Acetobacter	FALSE	0.865	74	3.49e-14
G_125_1B_pasteurianus_extracted_assembly_NODE_1_length_1016764_cov_130.815371_provirus_922724_956909-cat_1_38	final-viral-combined-for-dramv	G_125_1B_pasteurianus_extracted_assembly_NODE_1_length_1016764_cov_130.815371_provirus_922724_956909-cat_1	G125_1_AcPas	Acetobacter_pasteurianus	prophage	38	30139	31308	-1	B			UPI0022C6AEC2	UniRef90_UPI0022C6AEC2 hypothetical protein n=1 Tax=Acetobacter pasteurianus TaxID=438 RepID=UPI0022C6AEC2	Acetobacter pasteurianus	TRUE	0.777	602	2.32e-190
G_125_1B_pasteurianus_extracted_assembly_NODE_1_length_1016764_cov_130.815371_provirus_922724_956909-cat_1_39	final-viral-combined-for-dramv	G_125_1B_pasteurianus_extracted_assembly_NODE_1_length_1016764_cov_130.815371_provirus_922724_956909-cat_1	G125_1_AcPas	Acetobacter_pasteurianus	prophage	39	31305	31733	-1	C			A0A346DRP9_9PROT	UniRef90_A0A346DRP9 Phage replisome organiser N-terminal domain-containing protein n=4 Tax=Acetobacter TaxID=434 RepID=A0A346DRP9_9PROT	Acetobacter	FALSE	0.801	188	1.15e-51
G_125_1B_pasteurianus_extracted_assembly_NODE_1_length_1016764_cov_130.815371_provirus_922724_956909-cat_1_40	final-viral-combined-for-dramv	G_125_1B_pasteurianus_extracted_assembly_NODE_1_length_1016764_cov_130.815371_provirus_922724_956909-cat_1	G125_1_AcPas	Acetobacter_pasteurianus	prophage	40	31726	32238	-1	C			A0A346DRP8_9PROT	UniRef90_A0A346DRP8 Transcriptional regulator n=10 Tax=Acetobacter TaxID=434 RepID=A0A346DRP8_9PROT	Acetobacter	FALSE	0.941	326	6.19e-99	YP_009146997.1	YP_009146997.1 CII-like transcriptional activator [Aurantimonas phage AmM-1]	FALSE	0.27	61	1.05e-09
G_125_1B_pasteurianus_extracted_assembly_NODE_1_length_1016764_cov_130.815371_provirus_922724_956909-cat_1_41	final-viral-combined-for-dramv	G_125_1B_pasteurianus_extracted_assembly_NODE_1_length_1016764_cov_130.815371_provirus_922724_956909-cat_1	G125_1_AcPas	Acetobacter_pasteurianus	prophage	41	32345	32788	1	C			A0A401WLX7_ACEPA	UniRef90_A0A401WLX7 Uncharacterized protein n=2 Tax=Acetobacter pasteurianus TaxID=438 RepID=A0A401WLX7_ACEPA	Acetobacter pasteurianus	FALSE	0.776	235	7.03e-68
G_125_1B_pasteurianus_extracted_assembly_NODE_1_length_1016764_cov_130.815371_provirus_922724_956909-cat_1_42	final-viral-combined-for-dramv	G_125_1B_pasteurianus_extracted_assembly_NODE_1_length_1016764_cov_130.815371_provirus_922724_956909-cat_1	G125_1_AcPas	Acetobacter_pasteurianus	prophage	42	33175	33501	1	C			A0A1A0D2M2_ACEPA	UniRef90_A0A1A0D2M2 HTH cro/C1-type domain-containing protein n=7 Tax=Acetobacteraceae TaxID=433 RepID=A0A1A0D2M2_ACEPA	Acetobacteraceae	FALSE	0.904	204	5.49e-58														Helix-turn-helix [PF01381.26]; Helix-turn-helix domain [PF12844.11]; Antitoxin component of bacterial toxin-antitoxin system, MqsA [PF15731.9]
G_125_1B_pasteurianus_extracted_assembly_NODE_1_length_1016764_cov_130.815371_provirus_922724_956909-cat_1_43	final-viral-combined-for-dramv	G_125_1B_pasteurianus_extracted_assembly_NODE_1_length_1016764_cov_130.815371_provirus_922724_956909-cat_1	G125_1_AcPas	Acetobacter_pasteurianus	prophage	43	33699	33959	1	C			UPI0022BEB596	UniRef90_UPI0022BEB596 hypothetical protein n=1 Tax=Acetobacter pasteurianus TaxID=438 RepID=UPI0022BEB596	Acetobacter pasteurianus	FALSE	0.951	174	5.11e-48
G_125_1B_pasteurianus_extracted_assembly_NODE_1_length_1016764_cov_130.815371_provirus_922724_956909-cat_1_44	final-viral-combined-for-dramv	G_125_1B_pasteurianus_extracted_assembly_NODE_1_length_1016764_cov_130.815371_provirus_922724_956909-cat_1	G125_1_AcPas	Acetobacter_pasteurianus	prophage	44	33956	34186	1	C			A0A1Y0VAC3_9PROT	UniRef90_A0A1Y0VAC3 Uncharacterized protein n=2 Tax=Acetobacter TaxID=434 RepID=A0A1Y0VAC3_9PROT	Acetobacter	FALSE	0.836	134	4.48e-34
G_125_1B_pasteurianus_extracted_assembly_NODE_2_length_371209_cov_150.739248_provirus_263983_327023-cat_1_94	final-viral-combined-for-dramv	G_125_1B_pasteurianus_extracted_assembly_NODE_2_length_371209_cov_150.739248_provirus_263983_327023-cat_1	G125_1_AcPas	Acetobacter_pasteurianus	prophage	94	57525	59903	1	B			A0A5M8ZCK1_9PROT	UniRef90_A0A5M8ZCK1 LamG domain-containing protein n=1 Tax=Acetobacter sp. DmW_136 TaxID=2591091 RepID=A0A5M8ZCK1_9PROT	Acetobacter sp. DmW_136	TRUE	0.88	1447	0	YP_009596769.1	YP_009596769.1 tail protein [Propionibacterium phage Anatole]	FALSE	0.236	89	1.72e-16								Glycosyl hydrolases family 43 [PF04616.18]; BNR repeat-like domain [PF13088.10]	GH43_23	GH43 beta-xylosidase (EC 3.2.1.37); alpha-L-arabinofuranosidase (EC 3.2.1.55); xylanase (EC 3.2.1.8); alpha-1,2-L-arabinofuranosidase (EC 3.2.1.-); exo-alpha-1,5-L-arabinofuranosidase (EC 3.2.1.-); [inverting] exo-alpha-1,5-L-arabinanase (EC 3.2.1.-); beta-1,3-xylosidase (EC 3.2.1.72); [inverting] exo-alpha-1,5-L-arabinanase (EC 3.2.1.-); [inverting] endo-alpha-1,5-L-arabinanase (EC 3.2.1.99); ex…		GH43_23.hmm
G_125_1B_pasteurianus_extracted_assembly_NODE_2_length_371209_cov_150.739248_provirus_263983_327023-cat_1_1	final-viral-combined-for-dramv	G_125_1B_pasteurianus_extracted_assembly_NODE_2_length_371209_cov_150.739248_provirus_263983_327023-cat_1	G125_1_AcPas	Acetobacter_pasteurianus	prophage	1	1	726	1	B			C7JCN6_ACEP3	UniRef90_C7JCN6 Uncharacterized protein n=6 Tax=Acetobacter pasteurianus TaxID=438 RepID=C7JCN6_ACEP3	Acetobacter pasteurianus	TRUE	0.851	426	2.81e-132
G_125_1B_pasteurianus_extracted_assembly_NODE_2_length_371209_cov_150.739248_provirus_263983_327023-cat_1_2	final-viral-combined-for-dramv	G_125_1B_pasteurianus_extracted_assembly_NODE_2_length_371209_cov_150.739248_provirus_263983_327023-cat_1	G125_1_AcPas	Acetobacter_pasteurianus	prophage	2	733	1761	1	B			S6CZK7_ACEPA	UniRef90_S6CZK7 Peptidase S74 domain-containing protein n=7 Tax=Acetobacter pasteurianus TaxID=438 RepID=S6CZK7_ACEPA	Acetobacter pasteurianus	TRUE	0.881	628	2.55e-200	YP_010644708.1	YP_010644708.1 tail spike protein [Klebsiella phage vB_KvM-Eowyn]	FALSE	0.359	70	1.4e-11
G_125_1B_pasteurianus_extracted_assembly_NODE_2_length_371209_cov_150.739248_provirus_263983_327023-cat_1_3	final-viral-combined-for-dramv	G_125_1B_pasteurianus_extracted_assembly_NODE_2_length_371209_cov_150.739248_provirus_263983_327023-cat_1	G125_1_AcPas	Acetobacter_pasteurianus	prophage	3	1761	2171	1	C			S6D597_ACEPA	UniRef90_S6D597 Uncharacterized protein n=6 Tax=Acetobacter pasteurianus TaxID=438 RepID=S6D597_ACEPA	Acetobacter pasteurianus	FALSE	0.988	286	8.52e-86
G_125_1B_pasteurianus_extracted_assembly_NODE_2_length_371209_cov_150.739248_provirus_263983_327023-cat_1_4	final-viral-combined-for-dramv	G_125_1B_pasteurianus_extracted_assembly_NODE_2_length_371209_cov_150.739248_provirus_263983_327023-cat_1	G125_1_AcPas	Acetobacter_pasteurianus	prophage	4	2164	3552	1	B			C7JCP1_ACEP3	UniRef90_C7JCP1 Spore coat protein CotH n=7 Tax=Acetobacter pasteurianus TaxID=438 RepID=C7JCP1_ACEP3	Acetobacter pasteurianus	TRUE	0.988	874	3.87e-283														CotH kinase protein [PF08757.15]
G_125_1B_pasteurianus_extracted_assembly_NODE_2_length_371209_cov_150.739248_provirus_263983_327023-cat_1_5	final-viral-combined-for-dramv	G_125_1B_pasteurianus_extracted_assembly_NODE_2_length_371209_cov_150.739248_provirus_263983_327023-cat_1	G125_1_AcPas	Acetobacter_pasteurianus	prophage	5	3603	4109	1	C			A0A5M8ZC01_9PROT	UniRef90_A0A5M8ZC01 DUF1515 domain-containing protein n=24 Tax=Acetobacter TaxID=434 RepID=A0A5M8ZC01_9PROT	Acetobacter	FALSE	0.911	320	6.4e-97
G_125_1B_pasteurianus_extracted_assembly_NODE_2_length_371209_cov_150.739248_provirus_263983_327023-cat_1_6	final-viral-combined-for-dramv	G_125_1B_pasteurianus_extracted_assembly_NODE_2_length_371209_cov_150.739248_provirus_263983_327023-cat_1	G125_1_AcPas	Acetobacter_pasteurianus	prophage	6	4106	4594	1	C			C7JCP3_ACEP3	UniRef90_C7JCP3 Uncharacterized protein n=5 Tax=Acetobacter pasteurianus TaxID=438 RepID=C7JCP3_ACEP3	Acetobacter pasteurianus	FALSE	0.921	314	3.99e-95	YP_010655191.1	YP_010655191.1 hypothetical protein PP585_gp27 [Pseudoalteromonas phage TW1]	FALSE	0.392	72	1.43e-13
G_125_1B_pasteurianus_extracted_assembly_NODE_2_length_371209_cov_150.739248_provirus_263983_327023-cat_1_7	final-viral-combined-for-dramv	G_125_1B_pasteurianus_extracted_assembly_NODE_2_length_371209_cov_150.739248_provirus_263983_327023-cat_1	G125_1_AcPas	Acetobacter_pasteurianus	prophage	7	4809	5177	1	C			S6CZL1_ACEPA	UniRef90_S6CZL1 Uncharacterized protein n=8 Tax=Acetobacter pasteurianus TaxID=438 RepID=S6CZL1_ACEPA	Acetobacter pasteurianus	FALSE	0.91	234	4.02e-68
G_125_1B_pasteurianus_extracted_assembly_NODE_2_length_371209_cov_150.739248_provirus_263983_327023-cat_1_8	final-viral-combined-for-dramv	G_125_1B_pasteurianus_extracted_assembly_NODE_2_length_371209_cov_150.739248_provirus_263983_327023-cat_1	G125_1_AcPas	Acetobacter_pasteurianus	prophage	8	5174	5554	1	C			C7JCP5_ACEP3	UniRef90_C7JCP5 Lipoprotein n=7 Tax=Acetobacter pasteurianus TaxID=438 RepID=C7JCP5_ACEP3	Acetobacter pasteurianus	FALSE	0.908	241	1.66e-70
G_125_1B_pasteurianus_extracted_assembly_NODE_2_length_371209_cov_150.739248_provirus_263983_327023-cat_1_9	final-viral-combined-for-dramv	G_125_1B_pasteurianus_extracted_assembly_NODE_2_length_371209_cov_150.739248_provirus_263983_327023-cat_1	G125_1_AcPas	Acetobacter_pasteurianus	prophage	9	5556	5756	1	C			C7JCP6_ACEP3	UniRef90_C7JCP6 Uncharacterized protein n=32 Tax=Acetobacter TaxID=434 RepID=C7JCP6_ACEP3	Acetobacter	FALSE	0.878	123	1.41e-30
G_125_1B_pasteurianus_extracted_assembly_NODE_2_length_371209_cov_150.739248_provirus_263983_327023-cat_1_10	final-viral-combined-for-dramv	G_125_1B_pasteurianus_extracted_assembly_NODE_2_length_371209_cov_150.739248_provirus_263983_327023-cat_1	G125_1_AcPas	Acetobacter_pasteurianus	prophage	10	5964	6689	-1	B			C7JCP7_ACEP3	UniRef90_C7JCP7 Papain-like cysteine peptidase n=8 Tax=Acetobacter pasteurianus TaxID=438 RepID=C7JCP7_ACEP3	Acetobacter pasteurianus	TRUE	0.963	488	6.51e-154	YP_010789783.1	YP_010789783.1 papain-like protein [Moumouvirus australiensis]	FALSE	0.337	79	2.51e-15								Putative papain-like cysteine peptidase (DUF1796) [PF08795.14]
G_125_1B_pasteurianus_extracted_assembly_NODE_2_length_371209_cov_150.739248_provirus_263983_327023-cat_1_11	final-viral-combined-for-dramv	G_125_1B_pasteurianus_extracted_assembly_NODE_2_length_371209_cov_150.739248_provirus_263983_327023-cat_1	G125_1_AcPas	Acetobacter_pasteurianus	prophage	11	6909	7766	1	B	K22721	inositol phosphorylceramide mannosyltransferase catalytic subunit [EC:2.4.1.370]	A0A6P1QEK5_ACEPA	UniRef90_A0A6P1QEK5 Mannosyltransferase n=13 Tax=Acetobacter pasteurianus TaxID=438 RepID=A0A6P1QEK5_ACEPA	Acetobacter pasteurianus	TRUE	1	610	3.51e-195	YP_010779529.1	YP_010779529.1 hypothetical protein QJ854_gp488 [Moumouvirus goulette]	FALSE	0.277	73	9.25e-13								Capsular polysaccharide synthesis protein [PF05704.16]; Glycosyltransferase sugar-binding region containing DXD motif [PF04488.19]
G_125_1B_pasteurianus_extracted_assembly_NODE_2_length_371209_cov_150.739248_provirus_263983_327023-cat_1_12	final-viral-combined-for-dramv	G_125_1B_pasteurianus_extracted_assembly_NODE_2_length_371209_cov_150.739248_provirus_263983_327023-cat_1	G125_1_AcPas	Acetobacter_pasteurianus	prophage	12	7908	8120	1	C			A0A1A0DG02_ACEPA	UniRef90_A0A1A0DG02 Uncharacterized protein n=17 Tax=Acetobacter TaxID=434 RepID=A0A1A0DG02_ACEPA	Acetobacter	FALSE	0.932	139	3.94e-36
G_125_1B_pasteurianus_extracted_assembly_NODE_2_length_371209_cov_150.739248_provirus_263983_327023-cat_1_13	final-viral-combined-for-dramv	G_125_1B_pasteurianus_extracted_assembly_NODE_2_length_371209_cov_150.739248_provirus_263983_327023-cat_1	G125_1_AcPas	Acetobacter_pasteurianus	prophage	13	8183	9283	-1	C			A0A1Y0UVU0_9PROT	UniRef90_A0A1Y0UVU0 Acyltransferase 3 domain-containing protein n=20 Tax=Acetobacteraceae TaxID=433 RepID=A0A1Y0UVU0_9PROT	Acetobacteraceae	FALSE	0.926	711	1.43e-228	YP_009815580.1	YP_009815580.1 O-antigen acetylase [Arthrobacter phage Peas]	FALSE	0.213	87	5.23e-17								Acyltransferase family [PF01757.26]
G_125_1B_pasteurianus_extracted_assembly_NODE_2_length_371209_cov_150.739248_provirus_263983_327023-cat_1_14	final-viral-combined-for-dramv	G_125_1B_pasteurianus_extracted_assembly_NODE_2_length_371209_cov_150.739248_provirus_263983_327023-cat_1	G125_1_AcPas	Acetobacter_pasteurianus	prophage	14	9575	9967	-1	C			S6CY24_ACEPA	UniRef90_S6CY24 Uncharacterized protein n=15 Tax=Acetobacter TaxID=434 RepID=S6CY24_ACEPA	Acetobacter	FALSE	0.94	259	1.85e-76
G_125_1B_pasteurianus_extracted_assembly_NODE_2_length_371209_cov_150.739248_provirus_263983_327023-cat_1_15	final-viral-combined-for-dramv	G_125_1B_pasteurianus_extracted_assembly_NODE_2_length_371209_cov_150.739248_provirus_263983_327023-cat_1	G125_1_AcPas	Acetobacter_pasteurianus	prophage	15	10112	10897	1	B	K01173	endonuclease G, mitochondrial	A0A1A0DGU3_ACEPA	UniRef90_A0A1A0DGU3 Endonuclease n=19 Tax=Acetobacteraceae TaxID=433 RepID=A0A1A0DGU3_ACEPA	Acetobacteraceae	TRUE	0.97	535	1.16e-169	YP_010843247.1	YP_010843247.1 periplasmic DNA/RNA non-specific endonuclease [Klebsiella phage K64-1]	FALSE	0.331	91	5.89e-19								DNA/RNA non-specific endonuclease [PF01223.27]
G_125_1B_pasteurianus_extracted_assembly_NODE_2_length_371209_cov_150.739248_provirus_263983_327023-cat_1_16	final-viral-combined-for-dramv	G_125_1B_pasteurianus_extracted_assembly_NODE_2_length_371209_cov_150.739248_provirus_263983_327023-cat_1	G125_1_AcPas	Acetobacter_pasteurianus	prophage	16	11068	11820	-1	B			UPI000B4ABEF7	UniRef90_UPI000B4ABEF7 site-specific integrase n=1 Tax=Acetobacter pasteurianus TaxID=438 RepID=UPI000B4ABEF7	Acetobacter pasteurianus	TRUE	0.964	509	5.51e-161	YP_001686913.1	YP_001686913.1 integrase [Azospirillum phage Cd]	FALSE	0.376	153	3.54e-40								Phage integrase family [PF00589.26]
G_125_1B_pasteurianus_extracted_assembly_NODE_2_length_371209_cov_150.739248_provirus_263983_327023-cat_1_17	final-viral-combined-for-dramv	G_125_1B_pasteurianus_extracted_assembly_NODE_2_length_371209_cov_150.739248_provirus_263983_327023-cat_1	G125_1_AcPas	Acetobacter_pasteurianus	prophage	17	11868	12062	-1	E
G_125_1B_pasteurianus_extracted_assembly_NODE_2_length_371209_cov_150.739248_provirus_263983_327023-cat_1_18	final-viral-combined-for-dramv	G_125_1B_pasteurianus_extracted_assembly_NODE_2_length_371209_cov_150.739248_provirus_263983_327023-cat_1	G125_1_AcPas	Acetobacter_pasteurianus	prophage	18	12105	12335	-1	C			A0A1A0DMB7_ACEPA	UniRef90_A0A1A0DMB7 Uncharacterized protein n=2 Tax=Acetobacter TaxID=434 RepID=A0A1A0DMB7_ACEPA	Acetobacter	FALSE	0.942	153	1.12e-40
G_125_1B_pasteurianus_extracted_assembly_NODE_2_length_371209_cov_150.739248_provirus_263983_327023-cat_1_19	final-viral-combined-for-dramv	G_125_1B_pasteurianus_extracted_assembly_NODE_2_length_371209_cov_150.739248_provirus_263983_327023-cat_1	G125_1_AcPas	Acetobacter_pasteurianus	prophage	19	12328	12747	-1	C			A0A1Y0UW68_9PROT	UniRef90_A0A1Y0UW68 DUF3310 domain-containing protein n=2 Tax=Acetobacter TaxID=434 RepID=A0A1Y0UW68_9PROT	Acetobacter	FALSE	0.888	259	2.08e-76														Protein of unknwon function (DUF3310) [PF11753.12]
G_125_1B_pasteurianus_extracted_assembly_NODE_2_length_371209_cov_150.739248_provirus_263983_327023-cat_1_20	final-viral-combined-for-dramv	G_125_1B_pasteurianus_extracted_assembly_NODE_2_length_371209_cov_150.739248_provirus_263983_327023-cat_1	G125_1_AcPas	Acetobacter_pasteurianus	prophage	20	12744	13193	-1	C			A0A149U3J2_9PROT	UniRef90_A0A149U3J2 DUF551 domain-containing protein n=1 Tax=Acetobacter tropicalis TaxID=104102 RepID=A0A149U3J2_9PROT	Acetobacter tropicalis	FALSE	0.65	191	1.27e-52																			0				2	4	FALSE	PF
G_125_1B_pasteurianus_extracted_assembly_NODE_2_length_371209_cov_150.739248_provirus_263983_327023-cat_1_21	final-viral-combined-for-dramv	G_125_1B_pasteurianus_extracted_assembly_NODE_2_length_371209_cov_150.739248_provirus_263983_327023-cat_1	G125_1_AcPas	Acetobacter_pasteurianus	prophage	21	13190	13495	-1	C			UPI001EDF7CEE	UniRef90_UPI001EDF7CEE hypothetical protein n=1 Tax=Acetobacter senegalensis TaxID=446692 RepID=UPI001EDF7CEE	Acetobacter senegalensis	FALSE	0.609	121	2.73e-29																			0	VOG00061	sp|P03726|EXLYS_BPT7 Peptidoglycan transglycosylase gp16; XhXpXrXs	Xr;Xp;Xh;Xs	0	2	FALSE	VF
G_125_1B_pasteurianus_extracted_assembly_NODE_2_length_371209_cov_150.739248_provirus_263983_327023-cat_1_22	final-viral-combined-for-dramv	G_125_1B_pasteurianus_extracted_assembly_NODE_2_length_371209_cov_150.739248_provirus_263983_327023-cat_1	G125_1_AcPas	Acetobacter_pasteurianus	prophage	22	13728	13973	-1	C			A0A5M8ZIY0_9PROT	UniRef90_A0A5M8ZIY0 Uncharacterized protein n=2 Tax=Acetobacter TaxID=434 RepID=A0A5M8ZIY0_9PROT	Acetobacter	FALSE	0.6	81	1.16e-15																			0	VOG05249	REFSEQ endolysin; Xu	Xu	0	2	FALSE
G_125_1B_pasteurianus_extracted_assembly_NODE_2_length_371209_cov_150.739248_provirus_263983_327023-cat_1_23	final-viral-combined-for-dramv	G_125_1B_pasteurianus_extracted_assembly_NODE_2_length_371209_cov_150.739248_provirus_263983_327023-cat_1	G125_1_AcPas	Acetobacter_pasteurianus	prophage	23	13970	14392	-1	C			A0A1Y0V0X2_9PROT	UniRef90_A0A1Y0V0X2 Uncharacterized protein n=1 Tax=Acetobacter ascendens TaxID=481146 RepID=A0A1Y0V0X2_9PROT	Acetobacter ascendens	FALSE	0.929	187	1.98e-51																			0				1	4	FALSE	F
G_125_1B_pasteurianus_extracted_assembly_NODE_2_length_371209_cov_150.739248_provirus_263983_327023-cat_1_24	final-viral-combined-for-dramv	G_125_1B_pasteurianus_extracted_assembly_NODE_2_length_371209_cov_150.739248_provirus_263983_327023-cat_1	G125_1_AcPas	Acetobacter_pasteurianus	prophage	24	14389	14715	-1	C			D5RTI6_9PROT	UniRef90_D5RTI6 Uncharacterized protein n=1 Tax=Pseudoroseomonas cervicalis ATCC 49957 TaxID=525371 RepID=D5RTI6_9PROT	Pseudoroseomonas cervicalis ATCC 49957	FALSE	0.594	119	2.52e-28																			0				1	1	FALSE	T
G_125_1B_pasteurianus_extracted_assembly_NODE_2_length_371209_cov_150.739248_provirus_263983_327023-cat_1_25	final-viral-combined-for-dramv	G_125_1B_pasteurianus_extracted_assembly_NODE_2_length_371209_cov_150.739248_provirus_263983_327023-cat_1	G125_1_AcPas	Acetobacter_pasteurianus	prophage	25	14715	14915	-1	C			A0A4Y3TQ35_9PROT	UniRef90_A0A4Y3TQ35 Uncharacterized protein n=1 Tax=Acetobacter orleanensis TaxID=104099 RepID=A0A4Y3TQ35_9PROT	Acetobacter orleanensis	FALSE	0.74	102	3.84e-23																			0				1	4	FALSE	F
G_125_1B_pasteurianus_extracted_assembly_NODE_2_length_371209_cov_150.739248_provirus_263983_327023-cat_1_26	final-viral-combined-for-dramv	G_125_1B_pasteurianus_extracted_assembly_NODE_2_length_371209_cov_150.739248_provirus_263983_327023-cat_1	G125_1_AcPas	Acetobacter_pasteurianus	prophage	26	14912	15502	-1	C			A0A1Y0V267_9PROT	UniRef90_A0A1Y0V267 DNA-directed DNA polymerase n=13 Tax=Acetobacter TaxID=434 RepID=A0A1Y0V267_9PROT	Acetobacter	FALSE	0.97	403	4.07e-125	YP_009810398.1	YP_009810398.1 DNA polymerase III alpha subunit [Caulobacter phage CcrSC]	FALSE	0.433	149	7.91e-40								Exonuclease [PF00929.28]					0				1	4	FALSE	F
G_125_1B_pasteurianus_extracted_assembly_NODE_2_length_371209_cov_150.739248_provirus_263983_327023-cat_1_27	final-viral-combined-for-dramv	G_125_1B_pasteurianus_extracted_assembly_NODE_2_length_371209_cov_150.739248_provirus_263983_327023-cat_1	G125_1_AcPas	Acetobacter_pasteurianus	prophage	27	15499	16332	-1	B			UPI001BAA68E4	UniRef90_UPI001BAA68E4 recombinase RecT n=1 Tax=Acetobacter okinawensis TaxID=1076594 RepID=UPI001BAA68E4	Acetobacter okinawensis	TRUE	0.914	531	5.78e-168	YP_007001957.1	YP_007001957.1 RecT-like ssDNA annealing protein [Escherichia phage TL-2011b]	FALSE	0.397	128	3.66e-31								RecT family [PF03837.18]					0				1	5	FALSE	F
G_125_1B_pasteurianus_extracted_assembly_NODE_2_length_371209_cov_150.739248_provirus_263983_327023-cat_1_28	final-viral-combined-for-dramv	G_125_1B_pasteurianus_extracted_assembly_NODE_2_length_371209_cov_150.739248_provirus_263983_327023-cat_1	G125_1_AcPas	Acetobacter_pasteurianus	prophage	28	16334	16792	-1	C			A0A401X9H1_ACEPA	UniRef90_A0A401X9H1 Uncharacterized protein n=8 Tax=Acetobacter TaxID=434 RepID=A0A401X9H1_ACEPA	Acetobacter	FALSE	0.913	292	1.18e-87																			0				1	2	FALSE
G_125_1B_pasteurianus_extracted_assembly_NODE_2_length_371209_cov_150.739248_provirus_263983_327023-cat_1_29	final-viral-combined-for-dramv	G_125_1B_pasteurianus_extracted_assembly_NODE_2_length_371209_cov_150.739248_provirus_263983_327023-cat_1	G125_1_AcPas	Acetobacter_pasteurianus	prophage	29	16792	16986	-1	C			A0A1Y0V1M5_9PROT	UniRef90_A0A1Y0V1M5 Uncharacterized protein n=7 Tax=Acetobacter TaxID=434 RepID=A0A1Y0V1M5_9PROT	Acetobacter	FALSE	0.913	124	3.58e-31																			0				1	4	FALSE	TF
G_125_1B_pasteurianus_extracted_assembly_NODE_2_length_371209_cov_150.739248_provirus_263983_327023-cat_1_30	final-viral-combined-for-dramv	G_125_1B_pasteurianus_extracted_assembly_NODE_2_length_371209_cov_150.739248_provirus_263983_327023-cat_1	G125_1_AcPas	Acetobacter_pasteurianus	prophage	30	16983	17303	-1	C			A0A1Y0XYW6_ACEPA	UniRef90_A0A1Y0XYW6 Uncharacterized protein n=8 Tax=Acetobacter TaxID=434 RepID=A0A1Y0XYW6_ACEPA	Acetobacter	FALSE	0.852	189	8.21e-53																			0				1	4	FALSE	F
G_125_1B_pasteurianus_extracted_assembly_NODE_2_length_371209_cov_150.739248_provirus_263983_327023-cat_1_31	final-viral-combined-for-dramv	G_125_1B_pasteurianus_extracted_assembly_NODE_2_length_371209_cov_150.739248_provirus_263983_327023-cat_1	G125_1_AcPas	Acetobacter_pasteurianus	prophage	31	17382	17615	-1	C			A0A1Y0UX02_9PROT	UniRef90_A0A1Y0UX02 Uncharacterized protein n=2 Tax=Acetobacter TaxID=434 RepID=A0A1Y0UX02_9PROT	Acetobacter	FALSE	0.983	162	5.93e-44																			0				1	4	FALSE	TF
G_125_1B_pasteurianus_extracted_assembly_NODE_2_length_371209_cov_150.739248_provirus_263983_327023-cat_1_32	final-viral-combined-for-dramv	G_125_1B_pasteurianus_extracted_assembly_NODE_2_length_371209_cov_150.739248_provirus_263983_327023-cat_1	G125_1_AcPas	Acetobacter_pasteurianus	prophage	32	17627	18358	-1	B			A0A1Y0Y2W2_ACEPA	UniRef90_A0A1Y0Y2W2 KilA-N domain-containing protein n=2 Tax=Acetobacter pasteurianus TaxID=438 RepID=A0A1Y0Y2W2_ACEPA	Acetobacter pasteurianus	TRUE	0.934	478	3.56e-150	YP_010078498.1	YP_010078498.1 transcriptional regulator [Ralstonia phage Heva]	FALSE	0.329	124	2.85e-30								KilA-N domain [PF04383.17]; Phage antirepressor protein KilAC domain [PF03374.18]					0				1	4	FALSE	F
G_125_1B_pasteurianus_extracted_assembly_NODE_2_length_371209_cov_150.739248_provirus_263983_327023-cat_1_33	final-viral-combined-for-dramv	G_125_1B_pasteurianus_extracted_assembly_NODE_2_length_371209_cov_150.739248_provirus_263983_327023-cat_1	G125_1_AcPas	Acetobacter_pasteurianus	prophage	33	18578	18691	-1	C			A0A1Y0UVS0_9PROT	UniRef90_A0A1Y0UVS0 Uncharacterized protein n=2 Tax=Acetobacter TaxID=434 RepID=A0A1Y0UVS0_9PROT	Acetobacter	FALSE	0.992	80	3.28e-16																			0				1	4	FALSE	F
G_125_1B_pasteurianus_extracted_assembly_NODE_2_length_371209_cov_150.739248_provirus_263983_327023-cat_1_34	final-viral-combined-for-dramv	G_125_1B_pasteurianus_extracted_assembly_NODE_2_length_371209_cov_150.739248_provirus_263983_327023-cat_1	G125_1_AcPas	Acetobacter_pasteurianus	prophage	34	18822	19292	-1	C			UPI002226F0E9	UniRef90_UPI002226F0E9 hypothetical protein n=1 Tax=Gluconobacter cerinus TaxID=38307 RepID=UPI002226F0E9	Gluconobacter cerinus	FALSE	0.557	131	1.14e-31																			0				1	4	FALSE	MKF
G_125_1B_pasteurianus_extracted_assembly_NODE_2_length_371209_cov_150.739248_provirus_263983_327023-cat_1_35	final-viral-combined-for-dramv	G_125_1B_pasteurianus_extracted_assembly_NODE_2_length_371209_cov_150.739248_provirus_263983_327023-cat_1	G125_1_AcPas	Acetobacter_pasteurianus	prophage	35	19289	19597	-1	E																												0	VOG04779	REFSEQ tail protein; Xu	Xu	1	2	FALSE	MKF
G_125_1B_pasteurianus_extracted_assembly_NODE_2_length_371209_cov_150.739248_provirus_263983_327023-cat_1_36	final-viral-combined-for-dramv	G_125_1B_pasteurianus_extracted_assembly_NODE_2_length_371209_cov_150.739248_provirus_263983_327023-cat_1	G125_1_AcPas	Acetobacter_pasteurianus	prophage	36	19696	20037	-1	C			UPI00264B117F	UniRef90_UPI00264B117F helix-turn-helix transcriptional regulator n=1 Tax=Acetobacter senegalensis TaxID=446692 RepID=UPI00264B117F	Acetobacter senegalensis	FALSE	0.906	216	5.34e-62														Helix-turn-helix domain [PF12844.11]; Helix-turn-helix [PF01381.26]					0	VOG04779	REFSEQ tail protein; Xu	Xu	1	1	FALSE	MK
G_125_1B_pasteurianus_extracted_assembly_NODE_2_length_371209_cov_150.739248_provirus_263983_327023-cat_1_37	final-viral-combined-for-dramv	G_125_1B_pasteurianus_extracted_assembly_NODE_2_length_371209_cov_150.739248_provirus_263983_327023-cat_1	G125_1_AcPas	Acetobacter_pasteurianus	prophage	37	20334	20786	1	C			A0A1Y0V260_9PROT	UniRef90_A0A1Y0V260 Uncharacterized protein n=1 Tax=Acetobacter ascendens TaxID=481146 RepID=A0A1Y0V260_9PROT	Acetobacter ascendens	FALSE	0.904	282	5.38e-84																			0				1	4	FALSE	MK
G_125_1B_pasteurianus_extracted_assembly_NODE_2_length_371209_cov_150.739248_provirus_263983_327023-cat_1_38	final-viral-combined-for-dramv	G_125_1B_pasteurianus_extracted_assembly_NODE_2_length_371209_cov_150.739248_provirus_263983_327023-cat_1	G125_1_AcPas	Acetobacter_pasteurianus	prophage	38	20786	21268	1	C			A0A5B9GJP3_9PROT	UniRef90_A0A5B9GJP3 GcrA cell cycle regulator n=1 Tax=Acetobacter oryzoeni TaxID=2500548 RepID=A0A5B9GJP3_9PROT	Acetobacter oryzoeni	FALSE	0.954	323	3.5e-98																			0	VOG04779	REFSEQ tail protein; Xu	Xu	1	1	FALSE	MK
G_125_1B_pasteurianus_extracted_assembly_NODE_2_length_371209_cov_150.739248_provirus_263983_327023-cat_1_39	final-viral-combined-for-dramv	G_125_1B_pasteurianus_extracted_assembly_NODE_2_length_371209_cov_150.739248_provirus_263983_327023-cat_1	G125_1_AcPas	Acetobacter_pasteurianus	prophage	39	21270	21500	-1	C			A0A346DXH4_9PROT	UniRef90_A0A346DXH4 Uncharacterized protein n=3 Tax=Acetobacter TaxID=434 RepID=A0A346DXH4_9PROT	Acetobacter	FALSE	0.88	141	7.95e-37																			0				2	4	FALSE	F
G_125_1B_pasteurianus_extracted_assembly_NODE_2_length_371209_cov_150.739248_provirus_263983_327023-cat_1_40	final-viral-combined-for-dramv	G_125_1B_pasteurianus_extracted_assembly_NODE_2_length_371209_cov_150.739248_provirus_263983_327023-cat_1	G125_1_AcPas	Acetobacter_pasteurianus	prophage	40	21549	21947	1	C			A0A252AK72_9PROT	UniRef90_A0A252AK72 Uncharacterized protein n=1 Tax=Acetobacter indonesiensis TaxID=104101 RepID=A0A252AK72_9PROT	Acetobacter indonesiensis	FALSE	0.852	230	2.1e-66																			0				2	5	FALSE	F
G_125_1B_pasteurianus_extracted_assembly_NODE_2_length_371209_cov_150.739248_provirus_263983_327023-cat_1_41	final-viral-combined-for-dramv	G_125_1B_pasteurianus_extracted_assembly_NODE_2_length_371209_cov_150.739248_provirus_263983_327023-cat_1	G125_1_AcPas	Acetobacter_pasteurianus	prophage	41	22036	22626	1	B			A0A401X937_ACEPA	UniRef90_A0A401X937 GIY-YIG nuclease family protein n=1 Tax=Acetobacter pasteurianus NBRC 3278 TaxID=1226660 RepID=A0A401X937_ACEPA	Acetobacter pasteurianus NBRC 3278	TRUE	0.965	400	3.7e-124														Meiotically up-regulated gene 113 [PF13455.10]					0				2	4	FALSE	F
G_125_1B_pasteurianus_extracted_assembly_NODE_2_length_371209_cov_150.739248_provirus_263983_327023-cat_1_42	final-viral-combined-for-dramv	G_125_1B_pasteurianus_extracted_assembly_NODE_2_length_371209_cov_150.739248_provirus_263983_327023-cat_1	G125_1_AcPas	Acetobacter_pasteurianus	prophage	42	22623	22853	1	C			A0A401X9N7_ACEPA	UniRef90_A0A401X9N7 Uncharacterized protein n=2 Tax=Acetobacter pasteurianus TaxID=438 RepID=A0A401X9N7_ACEPA	Acetobacter pasteurianus	FALSE	1	168	6.72e-46														Protein of unknown function (DUF739) [PF05339.15]					0	VOG04436	REFSEQ tail fiber protein; Xu	Xu	0	4	FALSE	F
G_125_1B_pasteurianus_extracted_assembly_NODE_2_length_371209_cov_150.739248_provirus_263983_327023-cat_1_43	final-viral-combined-for-dramv	G_125_1B_pasteurianus_extracted_assembly_NODE_2_length_371209_cov_150.739248_provirus_263983_327023-cat_1	G125_1_AcPas	Acetobacter_pasteurianus	prophage	43	22850	23272	1	C			A0A401X9A8_ACEPA	UniRef90_A0A401X9A8 Endodeoxyribonuclease RusA n=4 Tax=Acetobacter TaxID=434 RepID=A0A401X9A8_ACEPA	Acetobacter	FALSE	0.954	283	1.29e-84																			0				2	1	FALSE	F
G_125_1B_pasteurianus_extracted_assembly_NODE_2_length_371209_cov_150.739248_provirus_263983_327023-cat_1_44	final-viral-combined-for-dramv	G_125_1B_pasteurianus_extracted_assembly_NODE_2_length_371209_cov_150.739248_provirus_263983_327023-cat_1	G125_1_AcPas	Acetobacter_pasteurianus	prophage	44	23395	24060	1	C			UPI002237EF85	UniRef90_UPI002237EF85 hypothetical protein n=1 Tax=Methylorubrum extorquens TaxID=408 RepID=UPI002237EF85	Methylorubrum extorquens	FALSE	0.487	211	4.2e-58	YP_010115367.1	YP_010115367.1 hypothetical protein PBC5_gp50 [Sinorhizobium phage PBC5]	FALSE	0.414	176	1.13e-48													0	VOG00752	sp|P51767|BPJ_BPP2 Baseplate protein J; XhXs	Xh;Xs	0	1	FALSE	VF
G_125_1B_pasteurianus_extracted_assembly_NODE_2_length_371209_cov_150.739248_provirus_263983_327023-cat_1_45	final-viral-combined-for-dramv	G_125_1B_pasteurianus_extracted_assembly_NODE_2_length_371209_cov_150.739248_provirus_263983_327023-cat_1	G125_1_AcPas	Acetobacter_pasteurianus	prophage	45	24060	25190	1	B	K07451	5-methylcytosine-specific restriction enzyme A [EC:3.1.21.-]	A0A401X940_ACEPA	UniRef90_A0A401X940 HNH nuclease domain-containing protein n=3 Tax=Acetobacter pasteurianus TaxID=438 RepID=A0A401X940_ACEPA	Acetobacter pasteurianus	TRUE	0.954	756	7.87e-244	NP_203433.1	NP_203433.1 replication initiation protein [Myxococcus phage Mx8]	FALSE	0.43	83	1.43e-15								HNH endonuclease [PF14279.10]; HNH endonuclease [PF01844.27]; HNH endonuclease [PF13395.10]					0				1	1	FALSE	F
G_125_1B_pasteurianus_extracted_assembly_NODE_2_length_371209_cov_150.739248_provirus_263983_327023-cat_1_46	final-viral-combined-for-dramv	G_125_1B_pasteurianus_extracted_assembly_NODE_2_length_371209_cov_150.739248_provirus_263983_327023-cat_1	G125_1_AcPas	Acetobacter_pasteurianus	prophage	46	25194	25937	1	B			A0A1D8QXV6_9PROT	UniRef90_A0A1D8QXV6 Uncharacterized protein n=6 Tax=Acetobacter TaxID=434 RepID=A0A1D8QXV6_9PROT	Acetobacter	TRUE	0.872	449	3.1e-140																			0	VOG00453	sp|P31340|SPIKE_BPP2 Spike protein; XhXpXs	Xp;Xh;Xs	0	1	FALSE	VF
G_125_1B_pasteurianus_extracted_assembly_NODE_2_length_371209_cov_150.739248_provirus_263983_327023-cat_1_47	final-viral-combined-for-dramv	G_125_1B_pasteurianus_extracted_assembly_NODE_2_length_371209_cov_150.739248_provirus_263983_327023-cat_1	G125_1_AcPas	Acetobacter_pasteurianus	prophage	47	26003	26197	1	C			UPI001EDC30FD	UniRef90_UPI001EDC30FD hypothetical protein n=1 Tax=Acetobacter senegalensis TaxID=446692 RepID=UPI001EDC30FD	Acetobacter senegalensis	FALSE	0.655	86	1.13e-17																			0	VOG01586	REFSEQ baseplate hub; Xu	Xu	0	1	FALSE
G_125_1B_pasteurianus_extracted_assembly_NODE_2_length_371209_cov_150.739248_provirus_263983_327023-cat_1_48	final-viral-combined-for-dramv	G_125_1B_pasteurianus_extracted_assembly_NODE_2_length_371209_cov_150.739248_provirus_263983_327023-cat_1	G125_1_AcPas	Acetobacter_pasteurianus	prophage	48	26187	26462	1	E																												0	VOG00286	REFSEQ virion structural protein; Xu	Xu	1	1	FALSE
G_125_1B_pasteurianus_extracted_assembly_NODE_2_length_371209_cov_150.739248_provirus_263983_327023-cat_1_49	final-viral-combined-for-dramv	G_125_1B_pasteurianus_extracted_assembly_NODE_2_length_371209_cov_150.739248_provirus_263983_327023-cat_1	G125_1_AcPas	Acetobacter_pasteurianus	prophage	49	26937	27416	1	C			A0A5B9GQV1_9PROT	UniRef90_A0A5B9GQV1 Uncharacterized protein n=2 Tax=Acetobacter TaxID=434 RepID=A0A5B9GQV1_9PROT	Acetobacter	FALSE	0.956	322	8.6e-98																			0				1	1	FALSE
G_125_1B_pasteurianus_extracted_assembly_NODE_2_length_371209_cov_150.739248_provirus_263983_327023-cat_1_50	final-viral-combined-for-dramv	G_125_1B_pasteurianus_extracted_assembly_NODE_2_length_371209_cov_150.739248_provirus_263983_327023-cat_1	G125_1_AcPas	Acetobacter_pasteurianus	prophage	50	27413	27586	1	C			A0A401X9G8_ACEPA	UniRef90_A0A401X9G8 Uncharacterized protein n=4 Tax=Acetobacter TaxID=434 RepID=A0A401X9G8_ACEPA	Acetobacter	FALSE	0.992	122	2.3e-30																			0				2	1	FALSE
G_125_1B_pasteurianus_extracted_assembly_NODE_2_length_371209_cov_150.739248_provirus_263983_327023-cat_1_51	final-viral-combined-for-dramv	G_125_1B_pasteurianus_extracted_assembly_NODE_2_length_371209_cov_150.739248_provirus_263983_327023-cat_1	G125_1_AcPas	Acetobacter_pasteurianus	prophage	51	27667	28224	1	B			A0A1Y0UW36_9PROT	UniRef90_A0A1Y0UW36 Uncharacterized protein n=1 Tax=Acetobacter ascendens TaxID=481146 RepID=A0A1Y0UW36_9PROT	Acetobacter ascendens	TRUE	0.966	378	7.53e-117																			0	VOG32876	REFSEQ tail assembly chaperone; Xu	Xu	1	1	FALSE
G_125_1B_pasteurianus_extracted_assembly_NODE_2_length_371209_cov_150.739248_provirus_263983_327023-cat_1_52	final-viral-combined-for-dramv	G_125_1B_pasteurianus_extracted_assembly_NODE_2_length_371209_cov_150.739248_provirus_263983_327023-cat_1	G125_1_AcPas	Acetobacter_pasteurianus	prophage	52	28321	28626	1	C			A0A401X944_ACEPA	UniRef90_A0A401X944 Secreted protein n=9 Tax=Acetobacter TaxID=434 RepID=A0A401X944_ACEPA	Acetobacter	FALSE	0.967	200	1.26e-56																			0	VOG02477	REFSEQ tail fiber protein; Xu	Xu	1	1	FALSE
G_125_1B_pasteurianus_extracted_assembly_NODE_2_length_371209_cov_150.739248_provirus_263983_327023-cat_1_53	final-viral-combined-for-dramv	G_125_1B_pasteurianus_extracted_assembly_NODE_2_length_371209_cov_150.739248_provirus_263983_327023-cat_1	G125_1_AcPas	Acetobacter_pasteurianus	prophage	53	28771	29235	1	C			A0A5M8ZIV5_9PROT	UniRef90_A0A5M8ZIV5 Terminase small subunit protein n=6 Tax=Acetobacter TaxID=434 RepID=A0A5M8ZIV5_9PROT	Acetobacter	FALSE	0.946	306	2.06e-92	YP_010765800.1	YP_010765800.1 hypothetical protein QGM56_gp41 [Pseudomonas phage vB_PaeP_E220]	FALSE	0.455	119	3.53e-30								Bacteriophage Sf6, terminase small subunit-like [PF20901.1]					0	VOG04357	REFSEQ tail sheath; Xu	Xu	0	1	FALSE
G_125_1B_pasteurianus_extracted_assembly_NODE_2_length_371209_cov_150.739248_provirus_263983_327023-cat_1_54	final-viral-combined-for-dramv	G_125_1B_pasteurianus_extracted_assembly_NODE_2_length_371209_cov_150.739248_provirus_263983_327023-cat_1	G125_1_AcPas	Acetobacter_pasteurianus	prophage	54	29216	30715	1	C			A0A1Y0UVQ3_9PROT	UniRef90_A0A1Y0UVQ3 Terminase n=9 Tax=Acetobacter TaxID=434 RepID=A0A1Y0UVQ3_9PROT	Acetobacter	FALSE	0.951	998	0	YP_009845440.1	YP_009845440.1 DEAD/DEAH box helicase family protein [Bacillus phage vB_BtS_B83]	FALSE	0.337	252	1.22e-70								Terminase RNaseH-like domain [PF17289.6]					0	VOG00995	REFSEQ hypothetical protein; Xu	Xu	1	1	FALSE
G_125_1B_pasteurianus_extracted_assembly_NODE_2_length_371209_cov_150.739248_provirus_263983_327023-cat_1_55	final-viral-combined-for-dramv	G_125_1B_pasteurianus_extracted_assembly_NODE_2_length_371209_cov_150.739248_provirus_263983_327023-cat_1	G125_1_AcPas	Acetobacter_pasteurianus	prophage	55	30715	32232	1	B			A0A1Y0UVQ2_9PROT	UniRef90_A0A1Y0UVQ2 Portal protein n=7 Tax=Acetobacter TaxID=434 RepID=A0A1Y0UVQ2_9PROT	Acetobacter	TRUE	0.94	998	0	YP_010078149.1	YP_010078149.1 portal protein [Ralstonia phage Raharianne]	FALSE	0.407	339	4.98e-100													0	VOG05525	REFSEQ head protein; Xu	Xu	1	1	FALSE
G_125_1B_pasteurianus_extracted_assembly_NODE_2_length_371209_cov_150.739248_provirus_263983_327023-cat_1_56	final-viral-combined-for-dramv	G_125_1B_pasteurianus_extracted_assembly_NODE_2_length_371209_cov_150.739248_provirus_263983_327023-cat_1	G125_1_AcPas	Acetobacter_pasteurianus	prophage	56	32278	32922	1	C			A0A5M8ZGE4_9PROT	UniRef90_A0A5M8ZGE4 Phage major capsid protein n=7 Tax=Acetobacter TaxID=434 RepID=A0A5M8ZGE4_9PROT	Acetobacter	FALSE	0.834	370	1.62e-113														Phage minor structural protein GP20 [PF06810.15]					0	VOG00658	REFSEQ virion structural protein; Xu	Xu	0	1	FALSE
G_125_1B_pasteurianus_extracted_assembly_NODE_2_length_371209_cov_150.739248_provirus_263983_327023-cat_1_57	final-viral-combined-for-dramv	G_125_1B_pasteurianus_extracted_assembly_NODE_2_length_371209_cov_150.739248_provirus_263983_327023-cat_1	G125_1_AcPas	Acetobacter_pasteurianus	prophage	57	33003	34397	1	C			A0A1Y3G735_9PROT	UniRef90_A0A1Y3G735 DUF4043 domain-containing protein n=8 Tax=Acetobacter TaxID=434 RepID=A0A1Y3G735_9PROT	Acetobacter	FALSE	0.866	835	1.07e-269	YP_010078151.1	YP_010078151.1 major head protein [Ralstonia phage Raharianne]	FALSE	0.517	442	3.96e-136								Phage capsid protein [PF19821.3]					0	VOG30753	REFSEQ hypothetical protein; Xu	Xu	1	1	FALSE
G_125_1B_pasteurianus_extracted_assembly_NODE_2_length_371209_cov_150.739248_provirus_263983_327023-cat_1_58	final-viral-combined-for-dramv	G_125_1B_pasteurianus_extracted_assembly_NODE_2_length_371209_cov_150.739248_provirus_263983_327023-cat_1	G125_1_AcPas	Acetobacter_pasteurianus	prophage	58	34397	34618	1	C			A0A1D8QXS6_9PROT	UniRef90_A0A1D8QXS6 Uncharacterized protein n=6 Tax=Acetobacter TaxID=434 RepID=A0A1D8QXS6_9PROT	Acetobacter	FALSE	0.928	144	7.46e-38																			0	VOG03568	sp|A0A0U5AF03|CAPSD_BPK22 Major capsid protein; Xs	Xs	0	1	FALSE	V
G_125_1B_pasteurianus_extracted_assembly_NODE_2_length_371209_cov_150.739248_provirus_263983_327023-cat_1_59	final-viral-combined-for-dramv	G_125_1B_pasteurianus_extracted_assembly_NODE_2_length_371209_cov_150.739248_provirus_263983_327023-cat_1	G125_1_AcPas	Acetobacter_pasteurianus	prophage	59	34618	35007	1	C			A0A1Y3G719_9PROT	UniRef90_A0A1Y3G719 Phage protein n=6 Tax=Acetobacter TaxID=434 RepID=A0A1Y3G719_9PROT	Acetobacter	FALSE	0.929	253	1.47e-74	YP_010078155.1	YP_010078155.1 hypothetical protein KMC43_gp31 [Ralstonia phage Raharianne]	FALSE	0.588	139	1.71e-37													0	VOG05766	REFSEQ virion structural protein; Xu	Xu	0	1	FALSE
G_125_1B_pasteurianus_extracted_assembly_NODE_2_length_371209_cov_150.739248_provirus_263983_327023-cat_1_60	final-viral-combined-for-dramv	G_125_1B_pasteurianus_extracted_assembly_NODE_2_length_371209_cov_150.739248_provirus_263983_327023-cat_1	G125_1_AcPas	Acetobacter_pasteurianus	prophage	60	35014	35403	1	C			A0A1Y0V0S6_9PROT	UniRef90_A0A1Y0V0S6 Uncharacterized protein n=4 Tax=Acetobacter TaxID=434 RepID=A0A1Y0V0S6_9PROT	Acetobacter	FALSE	0.914	249	4.74e-73																			0	VOG03874	sp|P44180|Y1405_HAEIN Uncharacterized protein HI_1405; Xu	Xu	0	1	FALSE
G_125_1B_pasteurianus_extracted_assembly_NODE_2_length_371209_cov_150.739248_provirus_263983_327023-cat_1_61	final-viral-combined-for-dramv	G_125_1B_pasteurianus_extracted_assembly_NODE_2_length_371209_cov_150.739248_provirus_263983_327023-cat_1	G125_1_AcPas	Acetobacter_pasteurianus	prophage	61	35363	35572	1	C			A0A368AF33_ACEPA	UniRef90_A0A368AF33 Uncharacterized protein n=5 Tax=Acetobacter TaxID=434 RepID=A0A368AF33_ACEPA	Acetobacter	FALSE	0.856	125	3.36e-31	YP_009152175.1	YP_009152175.1 hypothetical protein ACQ44_gp74 [Escherichia phage Pollock]	FALSE	0.533	68	4.52e-14								Family of unknown function (DUF6582) [PF20223.2]					0	VOG00196	sp|P44225|VG29_HAEIN Mu-like prophage FluMu protein gp29; Xu	Xu	0	1	FALSE
G_125_1B_pasteurianus_extracted_assembly_NODE_2_length_371209_cov_150.739248_provirus_263983_327023-cat_1_62	final-viral-combined-for-dramv	G_125_1B_pasteurianus_extracted_assembly_NODE_2_length_371209_cov_150.739248_provirus_263983_327023-cat_1	G125_1_AcPas	Acetobacter_pasteurianus	prophage	62	35572	35760	1	C			A0A1Y0UVM5_9PROT	UniRef90_A0A1Y0UVM5 Uncharacterized protein n=5 Tax=Acetobacter TaxID=434 RepID=A0A1Y0UVM5_9PROT	Acetobacter	FALSE	0.876	115	4.74e-28																			0				2	1	FALSE
G_125_1B_pasteurianus_extracted_assembly_NODE_2_length_371209_cov_150.739248_provirus_263983_327023-cat_1_63	final-viral-combined-for-dramv	G_125_1B_pasteurianus_extracted_assembly_NODE_2_length_371209_cov_150.739248_provirus_263983_327023-cat_1	G125_1_AcPas	Acetobacter_pasteurianus	prophage	63	35760	36446	1	C			A0A368ACH3_ACEPA	UniRef90_A0A368ACH3 Phage protein n=5 Tax=Acetobacter TaxID=434 RepID=A0A368ACH3_ACEPA	Acetobacter	FALSE	0.9	430	6.53e-134	YP_010078156.1	YP_010078156.1 hypothetical protein KMC43_gp32 [Ralstonia phage Raharianne]	FALSE	0.235	69	4.98e-12													0	VOG03543	REFSEQ terminase large subunit; Xu	Xu	0	1	FALSE
G_125_1B_pasteurianus_extracted_assembly_NODE_2_length_371209_cov_150.739248_provirus_263983_327023-cat_1_64	final-viral-combined-for-dramv	G_125_1B_pasteurianus_extracted_assembly_NODE_2_length_371209_cov_150.739248_provirus_263983_327023-cat_1	G125_1_AcPas	Acetobacter_pasteurianus	prophage	64	36446	37492	1	C			A0A1D8QXS3_9PROT	UniRef90_A0A1D8QXS3 Uncharacterized protein n=7 Tax=Acetobacter TaxID=434 RepID=A0A1D8QXS3_9PROT	Acetobacter	FALSE	0.936	685	6.66e-220	YP_010078157.1	YP_010078157.1 hypothetical protein KMC43_gp33 [Ralstonia phage Raharianne]	FALSE	0.311	130	2.81e-31													0				2	1	FALSE
G_125_1B_pasteurianus_extracted_assembly_NODE_2_length_371209_cov_150.739248_provirus_263983_327023-cat_1_65	final-viral-combined-for-dramv	G_125_1B_pasteurianus_extracted_assembly_NODE_2_length_371209_cov_150.739248_provirus_263983_327023-cat_1	G125_1_AcPas	Acetobacter_pasteurianus	prophage	65	37507	37713	1	C			A0A1D8QXT0_9PROT	UniRef90_A0A1D8QXT0 Uncharacterized protein n=3 Tax=Acetobacter TaxID=434 RepID=A0A1D8QXT0_9PROT	Acetobacter	FALSE	0.88	127	6.55e-32																			0				2	1	FALSE
G_125_1B_pasteurianus_extracted_assembly_NODE_2_length_371209_cov_150.739248_provirus_263983_327023-cat_1_66	final-viral-combined-for-dramv	G_125_1B_pasteurianus_extracted_assembly_NODE_2_length_371209_cov_150.739248_provirus_263983_327023-cat_1	G125_1_AcPas	Acetobacter_pasteurianus	prophage	66	37713	39197	1	B			A0A1Y0V537_9PROT	UniRef90_A0A1Y0V537 Phage tail protein n=6 Tax=Acetobacter TaxID=434 RepID=A0A1Y0V537_9PROT	Acetobacter	TRUE	0.915	946	2.16e-307	YP_010078160.1	YP_010078160.1 tail protein [Ralstonia phage Raharianne]	TRUE	0.454	413	7.98e-126													0				2	1	FALSE
G_125_1B_pasteurianus_extracted_assembly_NODE_2_length_371209_cov_150.739248_provirus_263983_327023-cat_1_67	final-viral-combined-for-dramv	G_125_1B_pasteurianus_extracted_assembly_NODE_2_length_371209_cov_150.739248_provirus_263983_327023-cat_1	G125_1_AcPas	Acetobacter_pasteurianus	prophage	67	39201	39632	1	C			A0A1Y0V1H0_9PROT	UniRef90_A0A1Y0V1H0 Phage protein n=8 Tax=Acetobacter TaxID=434 RepID=A0A1Y0V1H0_9PROT	Acetobacter	FALSE	0.98	298	9.19e-90	YP_010078161.1	YP_010078161.1 hypothetical protein KMC43_gp37 [Ralstonia phage Raharianne]	FALSE	0.291	64	2.12e-11													0	VOG00154	sp|P21542|CARE_STRTH 4''-mycarosyl isovaleryl-CoA transferase; Xh	Xh	0	2	FALSE
G_125_1B_pasteurianus_extracted_assembly_NODE_2_length_371209_cov_150.739248_provirus_263983_327023-cat_1_68	final-viral-combined-for-dramv	G_125_1B_pasteurianus_extracted_assembly_NODE_2_length_371209_cov_150.739248_provirus_263983_327023-cat_1	G125_1_AcPas	Acetobacter_pasteurianus	prophage	68	39629	39952	1	C			A0A1Y0UVZ9_9PROT	UniRef90_A0A1Y0UVZ9 Phage tail protein n=6 Tax=Acetobacter TaxID=434 RepID=A0A1Y0UVZ9_9PROT	Acetobacter	FALSE	0.906	205	3.82e-58																			0				2	2	FALSE
G_125_1B_pasteurianus_extracted_assembly_NODE_2_length_371209_cov_150.739248_provirus_263983_327023-cat_1_69	final-viral-combined-for-dramv	G_125_1B_pasteurianus_extracted_assembly_NODE_2_length_371209_cov_150.739248_provirus_263983_327023-cat_1	G125_1_AcPas	Acetobacter_pasteurianus	prophage	69	40121	40630	1	C			A0A346DXJ7_9PROT	UniRef90_A0A346DXJ7 HK97 gp10 family phage protein n=7 Tax=Acetobacter TaxID=434 RepID=A0A346DXJ7_9PROT	Acetobacter	FALSE	0.932	330	1.84e-100	YP_010078163.1	YP_010078163.1 hypothetical protein KMC43_gp39 [Ralstonia phage Raharianne]	FALSE	0.312	74	3.75e-14													0				2	2	FALSE
G_125_1B_pasteurianus_extracted_assembly_NODE_2_length_371209_cov_150.739248_provirus_263983_327023-cat_1_70	final-viral-combined-for-dramv	G_125_1B_pasteurianus_extracted_assembly_NODE_2_length_371209_cov_150.739248_provirus_263983_327023-cat_1	G125_1_AcPas	Acetobacter_pasteurianus	prophage	70	40717	41094	-1	C			A0A3D5KQ49_9BACT	UniRef90_A0A3D5KQ49 Uncharacterized protein n=1 Tax=Cytophagales bacterium TaxID=2053541 RepID=A0A3D5KQ49_9BACT	Cytophagales bacterium	FALSE	0.458	97	1.88e-20																			0				1	2	FALSE	F
G_125_1B_pasteurianus_extracted_assembly_NODE_2_length_371209_cov_150.739248_provirus_263983_327023-cat_1_71	final-viral-combined-for-dramv	G_125_1B_pasteurianus_extracted_assembly_NODE_2_length_371209_cov_150.739248_provirus_263983_327023-cat_1	G125_1_AcPas	Acetobacter_pasteurianus	prophage	71	41099	41482	-1	C			UPI002601D2A2	UniRef90_UPI002601D2A2 hypothetical protein n=1 Tax=uncultured Rhodospira sp. TaxID=1936189 RepID=UPI002601D2A2	uncultured Rhodospira sp.	FALSE	0.472	71	2.21e-11																			0				2	2	FALSE	F
G_125_1B_pasteurianus_extracted_assembly_NODE_2_length_371209_cov_150.739248_provirus_263983_327023-cat_1_72	final-viral-combined-for-dramv	G_125_1B_pasteurianus_extracted_assembly_NODE_2_length_371209_cov_150.739248_provirus_263983_327023-cat_1	G125_1_AcPas	Acetobacter_pasteurianus	prophage	72	41807	44128	1	B			A0A1Y0UVL3_9PROT	UniRef90_A0A1Y0UVL3 Uncharacterized protein n=3 Tax=Acetobacter TaxID=434 RepID=A0A1Y0UVL3_9PROT	Acetobacter	TRUE	0.933	1512	0																			0				2	2	FALSE	F
G_125_1B_pasteurianus_extracted_assembly_NODE_2_length_371209_cov_150.739248_provirus_263983_327023-cat_1_73	final-viral-combined-for-dramv	G_125_1B_pasteurianus_extracted_assembly_NODE_2_length_371209_cov_150.739248_provirus_263983_327023-cat_1	G125_1_AcPas	Acetobacter_pasteurianus	prophage	73	44187	45326	1	B			A0A1D8QXV8_9PROT	UniRef90_A0A1D8QXV8 Uncharacterized protein n=5 Tax=Acetobacter TaxID=434 RepID=A0A1D8QXV8_9PROT	Acetobacter	TRUE	0.945	753	5.99e-243																			0				2	2	FALSE	F
G_125_1B_pasteurianus_extracted_assembly_NODE_2_length_371209_cov_150.739248_provirus_263983_327023-cat_1_74	final-viral-combined-for-dramv	G_125_1B_pasteurianus_extracted_assembly_NODE_2_length_371209_cov_150.739248_provirus_263983_327023-cat_1	G125_1_AcPas	Acetobacter_pasteurianus	prophage	74	45343	45666	-1	C			A0A1D8QXS4_9PROT	UniRef90_A0A1D8QXS4 DUF3761 domain-containing protein n=1 Tax=Acetobacter ascendens TaxID=481146 RepID=A0A1D8QXS4_9PROT	Acetobacter ascendens	FALSE	0.926	210	6.27e-60														Protein of unknown function (DUF3761) [PF12587.12]					0				1	4	FALSE	F
G_125_1B_pasteurianus_extracted_assembly_NODE_2_length_371209_cov_150.739248_provirus_263983_327023-cat_1_75	final-viral-combined-for-dramv	G_125_1B_pasteurianus_extracted_assembly_NODE_2_length_371209_cov_150.739248_provirus_263983_327023-cat_1	G125_1_AcPas	Acetobacter_pasteurianus	prophage	75	45663	45905	-1	C			A0A1D8QXR5_9PROT	UniRef90_A0A1D8QXR5 Uncharacterized protein n=1 Tax=Acetobacter ascendens TaxID=481146 RepID=A0A1D8QXR5_9PROT	Acetobacter ascendens	FALSE	1	175	2.01e-48																			0				2	5	FALSE	F
G_125_1B_pasteurianus_extracted_assembly_NODE_2_length_371209_cov_150.739248_provirus_263983_327023-cat_1_76	final-viral-combined-for-dramv	G_125_1B_pasteurianus_extracted_assembly_NODE_2_length_371209_cov_150.739248_provirus_263983_327023-cat_1	G125_1_AcPas	Acetobacter_pasteurianus	prophage	76	45963	46403	-1	C			A0A1Y0V208_9PROT	UniRef90_A0A1Y0V208 DUF2335 domain-containing protein n=2 Tax=Acetobacter TaxID=434 RepID=A0A1Y0V208_9PROT	Acetobacter	FALSE	0.857	261	4.37e-77																			0				2	5	FALSE	F
G_125_1B_pasteurianus_extracted_assembly_NODE_2_length_371209_cov_150.739248_provirus_263983_327023-cat_1_77	final-viral-combined-for-dramv	G_125_1B_pasteurianus_extracted_assembly_NODE_2_length_371209_cov_150.739248_provirus_263983_327023-cat_1	G125_1_AcPas	Acetobacter_pasteurianus	prophage	77	46363	46569	-1	C			A0A1Y0V2N8_9PROT	UniRef90_A0A1Y0V2N8 Uncharacterized protein n=2 Tax=Acetobacter TaxID=434 RepID=A0A1Y0V2N8_9PROT	Acetobacter	FALSE	0.895	129	9.78e-33																			0				1	2	FALSE	F
G_125_1B_pasteurianus_extracted_assembly_NODE_2_length_371209_cov_150.739248_provirus_263983_327023-cat_1_78	final-viral-combined-for-dramv	G_125_1B_pasteurianus_extracted_assembly_NODE_2_length_371209_cov_150.739248_provirus_263983_327023-cat_1	G125_1_AcPas	Acetobacter_pasteurianus	prophage	78	46743	47342	-1	B			UPI000B4B281C	UniRef90_UPI000B4B281C toxin-antitoxin system HicB family antitoxin n=1 Tax=Acetobacter pasteurianus TaxID=438 RepID=UPI000B4B281C	Acetobacter pasteurianus	TRUE	0.926	388	7.54e-120														Arc-like DNA binding domain [PF03869.18]					0				2	2	FALSE	F
G_125_1B_pasteurianus_extracted_assembly_NODE_2_length_371209_cov_150.739248_provirus_263983_327023-cat_1_79	final-viral-combined-for-dramv	G_125_1B_pasteurianus_extracted_assembly_NODE_2_length_371209_cov_150.739248_provirus_263983_327023-cat_1	G125_1_AcPas	Acetobacter_pasteurianus	prophage	79	47678	48469	1	B			UPI0007B0722B	UniRef90_UPI0007B0722B hypothetical protein n=1 Tax=Acetobacter oryzifermentans TaxID=1633874 RepID=UPI0007B0722B	Acetobacter oryzifermentans	TRUE	0.819	445	2.09e-138	YP_007011088.1	YP_007011088.1 anti-repressor Ant [Liberibacter phage SC1]	FALSE	0.23	69	1.27e-11													0	VOG02816	sp|P75982|YMFQ_ECOLI Uncharacterized protein YmfQ; Xu	Xu	2	2	FALSE	F
G_125_1B_pasteurianus_extracted_assembly_NODE_2_length_371209_cov_150.739248_provirus_263983_327023-cat_1_80	final-viral-combined-for-dramv	G_125_1B_pasteurianus_extracted_assembly_NODE_2_length_371209_cov_150.739248_provirus_263983_327023-cat_1	G125_1_AcPas	Acetobacter_pasteurianus	prophage	80	48415	48711	1	C			A0A1D8QXR8_9PROT	UniRef90_A0A1D8QXR8 Uncharacterized protein n=1 Tax=Acetobacter ascendens TaxID=481146 RepID=A0A1D8QXR8_9PROT	Acetobacter ascendens	FALSE	0.803	106	3.97e-24																			0	VOG00752	sp|P51767|BPJ_BPP2 Baseplate protein J; XhXs	Xh;Xs	0	2	FALSE	V
G_125_1B_pasteurianus_extracted_assembly_NODE_2_length_371209_cov_150.739248_provirus_263983_327023-cat_1_81	final-viral-combined-for-dramv	G_125_1B_pasteurianus_extracted_assembly_NODE_2_length_371209_cov_150.739248_provirus_263983_327023-cat_1	G125_1_AcPas	Acetobacter_pasteurianus	prophage	81	49042	49272	1	E																												0				2	1	FALSE
G_125_1B_pasteurianus_extracted_assembly_NODE_2_length_371209_cov_150.739248_provirus_263983_327023-cat_1_82	final-viral-combined-for-dramv	G_125_1B_pasteurianus_extracted_assembly_NODE_2_length_371209_cov_150.739248_provirus_263983_327023-cat_1	G125_1_AcPas	Acetobacter_pasteurianus	prophage	82	49195	49551	-1	C			UPI001BA507C5	UniRef90_UPI001BA507C5 hypothetical protein n=1 Tax=Acetobacter okinawensis TaxID=1076594 RepID=UPI001BA507C5	Acetobacter okinawensis	FALSE	0.572	132	8.5e-33																			0				0	1	FALSE
G_125_1B_pasteurianus_extracted_assembly_NODE_2_length_371209_cov_150.739248_provirus_263983_327023-cat_1_83	final-viral-combined-for-dramv	G_125_1B_pasteurianus_extracted_assembly_NODE_2_length_371209_cov_150.739248_provirus_263983_327023-cat_1	G125_1_AcPas	Acetobacter_pasteurianus	prophage	83	49618	49989	1	C			A0A1D8QXP7_9PROT	UniRef90_A0A1D8QXP7 Uncharacterized protein n=2 Tax=Acetobacter TaxID=434 RepID=A0A1D8QXP7_9PROT	Acetobacter	FALSE	1	263	5.6e-78																			0	VOG01411	sp|P08558|BP44_BPMU Baseplate hub protein gp44; XhXpXrXs	Xr;Xp;Xh;Xs	0	1	FALSE	V
G_125_1B_pasteurianus_extracted_assembly_NODE_2_length_371209_cov_150.739248_provirus_263983_327023-cat_1_84	final-viral-combined-for-dramv	G_125_1B_pasteurianus_extracted_assembly_NODE_2_length_371209_cov_150.739248_provirus_263983_327023-cat_1	G125_1_AcPas	Acetobacter_pasteurianus	prophage	84	50404	50772	1	C			A0A1Y0UVK3_9PROT	UniRef90_A0A1Y0UVK3 Uncharacterized protein n=6 Tax=Acetobacteraceae TaxID=433 RepID=A0A1Y0UVK3_9PROT	Acetobacteraceae	FALSE	0.942	176	5.96e-48																			0	VOG01864	sp|P71389|VPN_HAEIN Mu-like prophage FluMu DNA circularization protein; Xr	Xr	0	1	FALSE	V
G_125_1B_pasteurianus_extracted_assembly_NODE_2_length_371209_cov_150.739248_provirus_263983_327023-cat_1_85	final-viral-combined-for-dramv	G_125_1B_pasteurianus_extracted_assembly_NODE_2_length_371209_cov_150.739248_provirus_263983_327023-cat_1	G125_1_AcPas	Acetobacter_pasteurianus	prophage	85	50870	51793	1	C			A0A1D8QXQ3_9PROT	UniRef90_A0A1D8QXQ3 DNA circulation N-terminal domain-containing protein n=6 Tax=Acetobacter TaxID=434 RepID=A0A1D8QXQ3_9PROT	Acetobacter	FALSE	0.852	543	1.82e-171	YP_010078166.1	YP_010078166.1 hypothetical protein KMC43_gp42 [Ralstonia phage Raharianne]	FALSE	0.375	65	4.26e-10													0				0	1	FALSE
G_125_1B_pasteurianus_extracted_assembly_NODE_2_length_371209_cov_150.739248_provirus_263983_327023-cat_1_86	final-viral-combined-for-dramv	G_125_1B_pasteurianus_extracted_assembly_NODE_2_length_371209_cov_150.739248_provirus_263983_327023-cat_1	G125_1_AcPas	Acetobacter_pasteurianus	prophage	86	51794	52003	1	C			A0A1D8QXR3_9PROT	UniRef90_A0A1D8QXR3 LysM domain-containing protein n=5 Tax=Acetobacter TaxID=434 RepID=A0A1D8QXR3_9PROT	Acetobacter	FALSE	0.99	147	9.13e-39																			0				2	1	FALSE
G_125_1B_pasteurianus_extracted_assembly_NODE_2_length_371209_cov_150.739248_provirus_263983_327023-cat_1_87	final-viral-combined-for-dramv	G_125_1B_pasteurianus_extracted_assembly_NODE_2_length_371209_cov_150.739248_provirus_263983_327023-cat_1	G125_1_AcPas	Acetobacter_pasteurianus	prophage	87	52000	53250	1	B			A0A6P1QAG8_ACEPA	UniRef90_A0A6P1QAG8 Phage late control D family protein n=3 Tax=Acetobacter TaxID=434 RepID=A0A6P1QAG8_ACEPA	Acetobacter	TRUE	0.886	769	1.54e-247																			0				2	1	FALSE
G_125_1B_pasteurianus_extracted_assembly_NODE_2_length_371209_cov_150.739248_provirus_263983_327023-cat_1_88	final-viral-combined-for-dramv	G_125_1B_pasteurianus_extracted_assembly_NODE_2_length_371209_cov_150.739248_provirus_263983_327023-cat_1	G125_1_AcPas	Acetobacter_pasteurianus	prophage	88	53243	53893	1	B			A0A1Y0V2M7_9PROT	UniRef90_A0A1Y0V2M7 Baseplate assembly protein n=4 Tax=Acetobacter TaxID=434 RepID=A0A1Y0V2M7_9PROT	Acetobacter	TRUE	0.939	427	3.38e-133														Type VI secretion system/phage-baseplate injector OB domain [PF04717.16]					0	VOG04974	sp|P44233|VPL_HAEIN Mu-like prophage FluMu tail sheath protein; Xu	Xu	0	1	FALSE
G_125_1B_pasteurianus_extracted_assembly_NODE_2_length_371209_cov_150.739248_provirus_263983_327023-cat_1_89	final-viral-combined-for-dramv	G_125_1B_pasteurianus_extracted_assembly_NODE_2_length_371209_cov_150.739248_provirus_263983_327023-cat_1	G125_1_AcPas	Acetobacter_pasteurianus	prophage	89	53890	54249	1	C			A0A1D8QXR4_9PROT	UniRef90_A0A1D8QXR4 Phage tail protein n=6 Tax=Acetobacter TaxID=434 RepID=A0A1D8QXR4_9PROT	Acetobacter	FALSE	0.92	229	1.54e-66	YP_010078169.1	YP_010078169.1 tail protein [Ralstonia phage Raharianne]	FALSE	0.382	75	2.52e-15													0				2	1	FALSE
G_125_1B_pasteurianus_extracted_assembly_NODE_2_length_371209_cov_150.739248_provirus_263983_327023-cat_1_90	final-viral-combined-for-dramv	G_125_1B_pasteurianus_extracted_assembly_NODE_2_length_371209_cov_150.739248_provirus_263983_327023-cat_1	G125_1_AcPas	Acetobacter_pasteurianus	prophage	90	54260	55405	1	C			A0A5M8ZCP1_9PROT	UniRef90_A0A5M8ZCP1 Baseplate protein J-like domain-containing protein n=7 Tax=Acetobacteraceae TaxID=433 RepID=A0A5M8ZCP1_9PROT	Acetobacteraceae	FALSE	0.854	676	5.9e-216	YP_010078170.1	YP_010078170.1 hypothetical protein KMC43_gp46 [Ralstonia phage Raharianne]	FALSE	0.39	250	1.27e-71								Baseplate J-like protein [PF04865.18]					0				2	1	FALSE
G_125_1B_pasteurianus_extracted_assembly_NODE_2_length_371209_cov_150.739248_provirus_263983_327023-cat_1_91	final-viral-combined-for-dramv	G_125_1B_pasteurianus_extracted_assembly_NODE_2_length_371209_cov_150.739248_provirus_263983_327023-cat_1	G125_1_AcPas	Acetobacter_pasteurianus	prophage	91	55405	56016	1	C			A0A346DXL8_9PROT	UniRef90_A0A346DXL8 Phage tail protein n=6 Tax=Acetobacter TaxID=434 RepID=A0A346DXL8_9PROT	Acetobacter	FALSE	0.925	395	2.27e-122	YP_010078171.1	YP_010078171.1 hypothetical protein KMC43_gp47 [Ralstonia phage Raharianne]	FALSE	0.408	115	5.18e-28													0	VOG02068	sp|P44230|VG36_HAEIN Mu-like prophage FluMu protein gp36; Xu	Xu	2	1	FALSE
G_125_1B_pasteurianus_extracted_assembly_NODE_2_length_371209_cov_150.739248_provirus_263983_327023-cat_1_92	final-viral-combined-for-dramv	G_125_1B_pasteurianus_extracted_assembly_NODE_2_length_371209_cov_150.739248_provirus_263983_327023-cat_1	G125_1_AcPas	Acetobacter_pasteurianus	prophage	92	56016	57296	1	B			A0A1D8QXP6_9PROT	UniRef90_A0A1D8QXP6 Epstein-Barr nuclear antigen n=4 Tax=Acetobacter TaxID=434 RepID=A0A1D8QXP6_9PROT	Acetobacter	TRUE	0.88	781	1.4e-251	YP_009820775.1	YP_009820775.1 tail fiber protein [Escherichia phage vB_EcoM_Goslar]	FALSE	0.226	63	5.38e-09													0				2	1	FALSE
G_125_1B_pasteurianus_extracted_assembly_NODE_2_length_371209_cov_150.739248_provirus_263983_327023-cat_1_93	final-viral-combined-for-dramv	G_125_1B_pasteurianus_extracted_assembly_NODE_2_length_371209_cov_150.739248_provirus_263983_327023-cat_1	G125_1_AcPas	Acetobacter_pasteurianus	prophage	93	57296	57466	1	C			A0A1Y0V0P3_9PROT	UniRef90_A0A1Y0V0P3 Uncharacterized protein n=1 Tax=Acetobacter ascendens TaxID=481146 RepID=A0A1Y0V0P3_9PROT	Acetobacter ascendens	FALSE	0.999	121	5.66e-30																			0	VOG03580	sp|Q9T1W1|CAPSD_BPMU Major capsid protein; XhXs	Xh;Xs	0	1	FALSE	V
G_125_1B_pasteurianus_extracted_assembly_NODE_2_length_371209_cov_150.739248_provirus_263983_327023-cat_1_95	final-viral-combined-for-dramv	G_125_1B_pasteurianus_extracted_assembly_NODE_2_length_371209_cov_150.739248_provirus_263983_327023-cat_1	G125_1_AcPas	Acetobacter_pasteurianus	prophage	95	59907	60740	1	B			A0A401WUL0_ACEPA	UniRef90_A0A401WUL0 Uncharacterized protein n=1 Tax=Acetobacter pasteurianus NBRC 3188 TaxID=1226663 RepID=A0A401WUL0_ACEPA	Acetobacter pasteurianus NBRC 3188	TRUE	0.898	521	2.09e-164																			0				1	1	FALSE
G_125_1B_pasteurianus_extracted_assembly_NODE_2_length_371209_cov_150.739248_provirus_263983_327023-cat_1_96	final-viral-combined-for-dramv	G_125_1B_pasteurianus_extracted_assembly_NODE_2_length_371209_cov_150.739248_provirus_263983_327023-cat_1	G125_1_AcPas	Acetobacter_pasteurianus	prophage	96	60765	61271	1	C			S6D5F6_ACEPA	UniRef90_S6D5F6 Mobilization protein n=1 Tax=Acetobacter pasteurianus 386B TaxID=1266844 RepID=S6D5F6_ACEPA	Acetobacter pasteurianus 386B	FALSE	0.893	311	6.63e-94																			0	VOG00934	sp|Q01267|PRO_BPMU Protease I; XhXs	Xh;Xs	1	1	FALSE	V
G_125_1B_pasteurianus_extracted_assembly_NODE_2_length_371209_cov_150.739248_provirus_263983_327023-cat_1_97	final-viral-combined-for-dramv	G_125_1B_pasteurianus_extracted_assembly_NODE_2_length_371209_cov_150.739248_provirus_263983_327023-cat_1	G125_1_AcPas	Acetobacter_pasteurianus	prophage	97	61268	61756	1	C			A0A401WUK0_ACEPA	UniRef90_A0A401WUK0 Phage tail lysozyme domain-containing protein n=9 Tax=Acetobacter TaxID=434 RepID=A0A401WUK0_ACEPA	Acetobacter	FALSE	0.946	324	2.05e-98	YP_010655191.1	YP_010655191.1 hypothetical protein PP585_gp27 [Pseudoalteromonas phage TW1]	FALSE	0.394	72	1.05e-13													0	VOG00680	sp|P36934|VPS_BPP2 Tail completion protein S; Xu	Xu	0	1	FALSE
G_125_1B_pasteurianus_extracted_assembly_NODE_2_length_371209_cov_150.739248_provirus_263983_327023-cat_1_98	final-viral-combined-for-dramv	G_125_1B_pasteurianus_extracted_assembly_NODE_2_length_371209_cov_150.739248_provirus_263983_327023-cat_1	G125_1_AcPas	Acetobacter_pasteurianus	prophage	98	61820	61990	1	C			S6D3P3_ACEPA	UniRef90_S6D3P3 Uncharacterized protein n=4 Tax=Acetobacter TaxID=434 RepID=S6D3P3_ACEPA	Acetobacter	FALSE	0.933	112	6.06e-27																			0	VOG26878	sp|P44226|VPF_HAEIN Mu-like prophage FluMu F protein; Xu	Xu	0	1	FALSE
G_125_1B_pasteurianus_extracted_assembly_NODE_2_length_371209_cov_150.739248_provirus_263983_327023-cat_1_99	final-viral-combined-for-dramv	G_125_1B_pasteurianus_extracted_assembly_NODE_2_length_371209_cov_150.739248_provirus_263983_327023-cat_1	G125_1_AcPas	Acetobacter_pasteurianus	prophage	99	61983	62351	1	C			A0A346DXM4_9PROT	UniRef90_A0A346DXM4 Holin n=11 Tax=Acetobacter TaxID=434 RepID=A0A346DXM4_9PROT	Acetobacter	FALSE	0.825	210	1.29e-59																			0	VOG00196	sp|P44225|VG29_HAEIN Mu-like prophage FluMu protein gp29; Xu	Xu	2	1	FALSE
G_125_1B_pasteurianus_extracted_assembly_NODE_2_length_371209_cov_150.739248_provirus_263983_327023-cat_1_100	final-viral-combined-for-dramv	G_125_1B_pasteurianus_extracted_assembly_NODE_2_length_371209_cov_150.739248_provirus_263983_327023-cat_1	G125_1_AcPas	Acetobacter_pasteurianus	prophage	100	62348	62728	1	C			F1YV64_9PROT	UniRef90_F1YV64 Lipoprotein n=7 Tax=Acetobacter TaxID=434 RepID=F1YV64_9PROT	Acetobacter	FALSE	0.849	224	2.47e-64																			0				2	1	FALSE
G_125_1B_pasteurianus_extracted_assembly_NODE_2_length_371209_cov_150.739248_provirus_263983_327023-cat_1_101	final-viral-combined-for-dramv	G_125_1B_pasteurianus_extracted_assembly_NODE_2_length_371209_cov_150.739248_provirus_263983_327023-cat_1	G125_1_AcPas	Acetobacter_pasteurianus	prophage	101	62730	63041	1	C			UPI0007B00831	UniRef90_UPI0007B00831 Gp49 family protein n=1 Tax=Acetobacter oryzifermentans TaxID=1633874 RepID=UPI0007B00831	Acetobacter oryzifermentans	FALSE	0.932	203	8.1e-58	YP_010053973.1	YP_010053973.1 hypothetical protein KGB47_gp71 [Salmonella phage Akira]	FALSE	0.562	124	8.62e-33								Phage protein (N4 Gp49/phage Sf6 gene 66) family [PF13876.10]					0				2	1	FALSE
all_assemblies_renamed_plasmid_G_125_1B_pasteurianus_extracted_assembly_NODE_25_length_12649_cov_175.085835_1	all_assemblies_renamed_plasmid	G_125_1B_pasteurianus_extracted_assembly_NODE_25_length_12649_cov_175.085835	G125_1_AcPas	Acetobacter_pasteurianus	plasmid	1	190	2082	1	B			UPI001F0B2887	UniRef90_UPI001F0B2887 Hint domain-containing protein n=1 Tax=Acetobacter cibinongensis TaxID=146475 RepID=UPI001F0B2887	Acetobacter cibinongensis	TRUE	0.806	884	3.89e-283														Hint domain [PF13403.10]					0
all_assemblies_renamed_plasmid_G_125_1B_pasteurianus_extracted_assembly_NODE_25_length_12649_cov_175.085835_2	all_assemblies_renamed_plasmid	G_125_1B_pasteurianus_extracted_assembly_NODE_25_length_12649_cov_175.085835	G125_1_AcPas	Acetobacter_pasteurianus	plasmid	2	2168	2839	-1	B			A0A511FRW8_9PROT	UniRef90_A0A511FRW8 Uncharacterized protein n=3 Tax=Acetobacter TaxID=434 RepID=A0A511FRW8_9PROT	Acetobacter	TRUE	0.958	451	2.08e-141														Family of unknown function (DUF6118) [PF19613.3]					0
all_assemblies_renamed_plasmid_G_125_1B_pasteurianus_extracted_assembly_NODE_25_length_12649_cov_175.085835_3	all_assemblies_renamed_plasmid	G_125_1B_pasteurianus_extracted_assembly_NODE_25_length_12649_cov_175.085835	G125_1_AcPas	Acetobacter_pasteurianus	plasmid	3	2852	3121	-1	C	K19158	toxin YoeB [EC:3.1.-.-]	S6D8H4_ACEPA	UniRef90_S6D8H4 Putative mRNA interferase YoeB n=29 Tax=Acetobacteraceae TaxID=433 RepID=S6D8H4_ACEPA	Acetobacteraceae	FALSE	1	194	5.85e-55														YoeB-like toxin of bacterial type II toxin-antitoxin system [PF06769.18]; RelE-like toxin of type II toxin-antitoxin system HigB [PF05015.17]					0
all_assemblies_renamed_plasmid_G_125_1B_pasteurianus_extracted_assembly_NODE_25_length_12649_cov_175.085835_4	all_assemblies_renamed_plasmid	G_125_1B_pasteurianus_extracted_assembly_NODE_25_length_12649_cov_175.085835	G125_1_AcPas	Acetobacter_pasteurianus	plasmid	4	3118	3393	-1	C	K19159	antitoxin YefM	A0A149U5R1_9PROT	UniRef90_A0A149U5R1 Antitoxin n=4 Tax=Acetobacteraceae TaxID=433 RepID=A0A149U5R1_9PROT	Acetobacteraceae	FALSE	0.907	175	4.76e-48														Antitoxin Phd_YefM, type II toxin-antitoxin system [PF02604.23]					0
all_assemblies_renamed_plasmid_G_125_1B_pasteurianus_extracted_assembly_NODE_25_length_12649_cov_175.085835_5	all_assemblies_renamed_plasmid	G_125_1B_pasteurianus_extracted_assembly_NODE_25_length_12649_cov_175.085835	G125_1_AcPas	Acetobacter_pasteurianus	plasmid	5	3446	6544	-1	B			A0A967B9Q0_9PROT	UniRef90_A0A967B9Q0 Ti-type conjugative transfer relaxase TraA n=10 Tax=Bacteria TaxID=2 RepID=A0A967B9Q0_9PROT	Bacteria	TRUE	0.893	1913	0														MobA/MobL family [PF03389.19]; AAA domain [PF13604.10]; PIF1-like helicase [PF05970.18]					0
all_assemblies_renamed_plasmid_G_125_1B_pasteurianus_extracted_assembly_NODE_25_length_12649_cov_175.085835_6	all_assemblies_renamed_plasmid	G_125_1B_pasteurianus_extracted_assembly_NODE_25_length_12649_cov_175.085835	G125_1_AcPas	Acetobacter_pasteurianus	plasmid	6	6695	6988	1	C			C7JJ98_ACEP3	UniRef90_C7JJ98 Conjugal transfer protein TraC n=11 Tax=Acetobacteraceae TaxID=433 RepID=C7JJ98_ACEP3	Acetobacteraceae	FALSE	0.828	168	1.38e-45														Conjugal transfer protein TraD [PF06412.15]					0
all_assemblies_renamed_plasmid_G_125_1B_pasteurianus_extracted_assembly_NODE_25_length_12649_cov_175.085835_7	all_assemblies_renamed_plasmid	G_125_1B_pasteurianus_extracted_assembly_NODE_25_length_12649_cov_175.085835	G125_1_AcPas	Acetobacter_pasteurianus	plasmid	7	7053	7310	1	C			A0A1A0DJB0_ACEPA	UniRef90_A0A1A0DJB0 Conjugal transfer protein TraD n=6 Tax=Rhodospirillales TaxID=204441 RepID=A0A1A0DJB0_ACEPA	Rhodospirillales	FALSE	0.936	169	2.97e-46														Conjugal transfer protein TraD [PF06412.15]					0
all_assemblies_renamed_plasmid_G_125_1B_pasteurianus_extracted_assembly_NODE_25_length_12649_cov_175.085835_8	all_assemblies_renamed_plasmid	G_125_1B_pasteurianus_extracted_assembly_NODE_25_length_12649_cov_175.085835	G125_1_AcPas	Acetobacter_pasteurianus	plasmid	8	7307	7681	1	C			S6D1G0_ACEPA	UniRef90_S6D1G0 Uncharacterized protein n=10 Tax=Acetobacteraceae TaxID=433 RepID=S6D1G0_ACEPA	Acetobacteraceae	FALSE	0.96	253	1.58e-74																			0
all_assemblies_renamed_plasmid_G_125_1B_pasteurianus_extracted_assembly_NODE_25_length_12649_cov_175.085835_9	all_assemblies_renamed_plasmid	G_125_1B_pasteurianus_extracted_assembly_NODE_25_length_12649_cov_175.085835	G125_1_AcPas	Acetobacter_pasteurianus	plasmid	9	7696	8028	1	C			A0A371Z0Y1_9PROT	UniRef90_A0A371Z0Y1 Uncharacterized protein n=9 Tax=Acetobacteraceae TaxID=433 RepID=A0A371Z0Y1_9PROT	Acetobacteraceae	FALSE	0.905	210	5.29e-60																			0
all_assemblies_renamed_plasmid_G_125_1B_pasteurianus_extracted_assembly_NODE_25_length_12649_cov_175.085835_10	all_assemblies_renamed_plasmid	G_125_1B_pasteurianus_extracted_assembly_NODE_25_length_12649_cov_175.085835	G125_1_AcPas	Acetobacter_pasteurianus	plasmid	10	8083	8490	-1	C			S6D6T5_ACEPA	UniRef90_S6D6T5 DUF2442 domain-containing protein n=3 Tax=Acetobacter TaxID=434 RepID=S6D6T5_ACEPA	Acetobacter	FALSE	0.871	246	4.2e-72														Protein of unknown function (DUF2442) [PF10387.13]					0
all_assemblies_renamed_plasmid_G_125_1B_pasteurianus_extracted_assembly_NODE_25_length_12649_cov_175.085835_11	all_assemblies_renamed_plasmid	G_125_1B_pasteurianus_extracted_assembly_NODE_25_length_12649_cov_175.085835	G125_1_AcPas	Acetobacter_pasteurianus	plasmid	11	8480	8680	-1	C			S6DCW4_ACEPA	UniRef90_S6DCW4 DUF4160 domain-containing protein n=33 Tax=Rhodospirillales TaxID=204441 RepID=S6DCW4_ACEPA	Rhodospirillales	FALSE	0.87	122	3.64e-30														Domain of unknown function (DUF4160) [PF13711.10]					0
all_assemblies_renamed_plasmid_G_125_1B_pasteurianus_extracted_assembly_NODE_25_length_12649_cov_175.085835_12	all_assemblies_renamed_plasmid	G_125_1B_pasteurianus_extracted_assembly_NODE_25_length_12649_cov_175.085835	G125_1_AcPas	Acetobacter_pasteurianus	plasmid	12	9541	10641	1	B			C7JJ87_ACEP3	UniRef90_C7JJ87 Plasmid replication initiator RepA n=31 Tax=Acetobacteraceae TaxID=433 RepID=C7JJ87_ACEP3	Acetobacteraceae	TRUE	0.971	750	4.06e-242														Replication initiator protein A [PF10134.13]					0
all_assemblies_renamed_plasmid_G_125_1B_pasteurianus_extracted_assembly_NODE_25_length_12649_cov_175.085835_13	all_assemblies_renamed_plasmid	G_125_1B_pasteurianus_extracted_assembly_NODE_25_length_12649_cov_175.085835	G125_1_AcPas	Acetobacter_pasteurianus	plasmid	13	10685	10963	-1	C			A0A4R3ZRK0_GLUOY	UniRef90_A0A4R3ZRK0 Antitoxin-like ribbon-helix-helix domain-containing protein n=3 Tax=Acetobacteraceae TaxID=433 RepID=A0A4R3ZRK0_GLUOY	Acetobacteraceae	FALSE	0.905	176	1.41e-48														Antitoxin-like ribbon-helix-helix [PF20605.2]					0
all_assemblies_renamed_plasmid_G_125_1B_pasteurianus_extracted_assembly_NODE_25_length_12649_cov_175.085835_14	all_assemblies_renamed_plasmid	G_125_1B_pasteurianus_extracted_assembly_NODE_25_length_12649_cov_175.085835	G125_1_AcPas	Acetobacter_pasteurianus	plasmid	14	10963	11598	-1	C			UPI001884A171	UniRef90_UPI001884A171 ParA family protein n=2 Tax=Acetobacteraceae TaxID=433 RepID=UPI001884A171	Acetobacteraceae	FALSE	0.901	399	1.94e-123														VirC1 protein [PF07015.15]; CobQ/CobB/MinD/ParA nucleotide binding domain [PF01656.27]; AAA domain [PF13614.10]; ATPase MipZ [PF09140.15]; Cellulose biosynthesis protein BcsQ [PF06564.16]; NUBPL iron-transfer P-loop NTPase [PF10609.13]					0
all_assemblies_renamed_plasmid_G_125_1B_pasteurianus_extracted_assembly_NODE_25_length_12649_cov_175.085835_15	all_assemblies_renamed_plasmid	G_125_1B_pasteurianus_extracted_assembly_NODE_25_length_12649_cov_175.085835	G125_1_AcPas	Acetobacter_pasteurianus	plasmid	15	11641	12258	-1	C	K14060	putative DNA-invertase from lambdoid prophage Rac	A0A0U5F8V7_9PROT	UniRef90_A0A0U5F8V7 Resolvase domain-containing protein n=81 Tax=Acetobacteraceae TaxID=433 RepID=A0A0U5F8V7_9PROT	Acetobacteraceae	FALSE	0.894	371	7.76e-114														Resolvase, N terminal domain [PF00239.25]					0
all_assemblies_renamed_plasmid_G_125_1B_pasteurianus_extracted_assembly_NODE_32_length_8774_cov_220.899874_1	all_assemblies_renamed_plasmid	G_125_1B_pasteurianus_extracted_assembly_NODE_32_length_8774_cov_220.899874	G125_1_AcPas	Acetobacter_pasteurianus	plasmid	1	3	557	-1	B	K01154	type I restriction enzyme, S subunit [EC:3.1.21.3]	UPI0004D78DF8	UniRef90_UPI0004D78DF8 restriction endonuclease subunit S n=1 Tax=Komagataeibacter rhaeticus TaxID=215221 RepID=UPI0004D78DF8	Komagataeibacter rhaeticus	TRUE	0.993	390	5.56e-121														Type I restriction modification DNA specificity domain [PF01420.23]					0
all_assemblies_renamed_plasmid_G_125_1B_pasteurianus_extracted_assembly_NODE_32_length_8774_cov_220.899874_2	all_assemblies_renamed_plasmid	G_125_1B_pasteurianus_extracted_assembly_NODE_32_length_8774_cov_220.899874	G125_1_AcPas	Acetobacter_pasteurianus	plasmid	2	642	1178	-1	C			UPI0020A1357B	UniRef90_UPI0020A1357B hypothetical protein n=1 Tax=Acetobacter orientalis TaxID=146474 RepID=UPI0020A1357B	Acetobacter orientalis	FALSE	0.836	306	8.8e-92																			0
all_assemblies_renamed_plasmid_G_125_1B_pasteurianus_extracted_assembly_NODE_32_length_8774_cov_220.899874_3	all_assemblies_renamed_plasmid	G_125_1B_pasteurianus_extracted_assembly_NODE_32_length_8774_cov_220.899874	G125_1_AcPas	Acetobacter_pasteurianus	plasmid	3	1408	1707	-1	C			A0A0D6QC08_KOMXY	UniRef90_A0A0D6QC08 Mobilization protein n=1 Tax=Komagataeibacter xylinus NBRC 13693 TaxID=1234668 RepID=A0A0D6QC08_KOMXY	Komagataeibacter xylinus NBRC 13693	FALSE	0.864	180	1.15e-49																			0
all_assemblies_renamed_plasmid_G_125_1B_pasteurianus_extracted_assembly_NODE_32_length_8774_cov_220.899874_4	all_assemblies_renamed_plasmid	G_125_1B_pasteurianus_extracted_assembly_NODE_32_length_8774_cov_220.899874	G125_1_AcPas	Acetobacter_pasteurianus	plasmid	4	1870	3189	1	B			A0A149S2J3_9PROT	UniRef90_A0A149S2J3 Conjugal transfer protein TraA n=3 Tax=Acetobacteraceae TaxID=433 RepID=A0A149S2J3_9PROT	Acetobacteraceae	TRUE	0.903	829	5.24e-268														MobA/MobL family [PF03389.19]					0
all_assemblies_renamed_plasmid_G_125_1B_pasteurianus_extracted_assembly_NODE_32_length_8774_cov_220.899874_5	all_assemblies_renamed_plasmid	G_125_1B_pasteurianus_extracted_assembly_NODE_32_length_8774_cov_220.899874	G125_1_AcPas	Acetobacter_pasteurianus	plasmid	5	3200	3784	-1	B			A0A149S2H4_9PROT	UniRef90_A0A149S2H4 Replication protein n=1 Tax=Acetobacter malorum TaxID=178901 RepID=A0A149S2H4_9PROT	Acetobacter malorum	TRUE	0.958	393	9.85e-122																			0
all_assemblies_renamed_plasmid_G_125_1B_pasteurianus_extracted_assembly_NODE_32_length_8774_cov_220.899874_6	all_assemblies_renamed_plasmid	G_125_1B_pasteurianus_extracted_assembly_NODE_32_length_8774_cov_220.899874	G125_1_AcPas	Acetobacter_pasteurianus	plasmid	6	4467	4985	-1	C			UPI0024B26DCB	UniRef90_UPI0024B26DCB MobA/MobL family protein n=1 Tax=Gluconobacter cerinus TaxID=38307 RepID=UPI0024B26DCB	Gluconobacter cerinus	FALSE	0.886	299	1.42e-89																			0
all_assemblies_renamed_plasmid_G_125_1B_pasteurianus_extracted_assembly_NODE_32_length_8774_cov_220.899874_7	all_assemblies_renamed_plasmid	G_125_1B_pasteurianus_extracted_assembly_NODE_32_length_8774_cov_220.899874	G125_1_AcPas	Acetobacter_pasteurianus	plasmid	7	4972	5193	-1	C			UPI00222EB812	UniRef90_UPI00222EB812 hypothetical protein n=1 Tax=Acetobacter fabarum TaxID=483199 RepID=UPI00222EB812	Acetobacter fabarum	FALSE	0.7	93	8e-20																			0
all_assemblies_renamed_plasmid_G_125_1B_pasteurianus_extracted_assembly_NODE_32_length_8774_cov_220.899874_8	all_assemblies_renamed_plasmid	G_125_1B_pasteurianus_extracted_assembly_NODE_32_length_8774_cov_220.899874	G125_1_AcPas	Acetobacter_pasteurianus	plasmid	8	5297	7171	-1	B			UPI0022BD18FD	UniRef90_UPI0022BD18FD Hint domain-containing protein n=3 Tax=Acetobacter pasteurianus TaxID=438 RepID=UPI0022BD18FD	Acetobacter pasteurianus	TRUE	0.663	809	1.39e-257														Hint domain [PF13403.10]					0
all_assemblies_renamed_plasmid_G_125_1B_pasteurianus_extracted_assembly_NODE_32_length_8774_cov_220.899874_9	all_assemblies_renamed_plasmid	G_125_1B_pasteurianus_extracted_assembly_NODE_32_length_8774_cov_220.899874	G125_1_AcPas	Acetobacter_pasteurianus	plasmid	9	7279	7875	-1	B			UPI0024343976	UniRef90_UPI0024343976 hypothetical protein n=1 Tax=Acetobacter sp. AN02 TaxID=2894186 RepID=UPI0024343976	Acetobacter sp. AN02	TRUE	0.896	353	5.95e-108																			0
all_assemblies_renamed_plasmid_G_125_1B_pasteurianus_extracted_assembly_NODE_32_length_8774_cov_220.899874_10	all_assemblies_renamed_plasmid	G_125_1B_pasteurianus_extracted_assembly_NODE_32_length_8774_cov_220.899874	G125_1_AcPas	Acetobacter_pasteurianus	plasmid	10	7891	8127	1	E																												0
all_assemblies_renamed_plasmid_G_125_1B_pasteurianus_extracted_assembly_NODE_32_length_8774_cov_220.899874_11	all_assemblies_renamed_plasmid	G_125_1B_pasteurianus_extracted_assembly_NODE_32_length_8774_cov_220.899874	G125_1_AcPas	Acetobacter_pasteurianus	plasmid	11	8152	8772	-1	B	K01154	type I restriction enzyme, S subunit [EC:3.1.21.3]	A0A401WTC2_ACEPA	UniRef90_A0A401WTC2 Restriction endonuclease subunit S n=1 Tax=Acetobacter pasteurianus NBRC 3188 TaxID=1226663 RepID=A0A401WTC2_ACEPA	Acetobacter pasteurianus NBRC 3188	TRUE	0.908	393	1.74e-121														Type I restriction modification DNA specificity domain [PF01420.23]					0
all_assemblies_renamed_plasmid_G_13_2A_senegalensis_assembly_NODE_12_length_124883_cov_92.038956_1	all_assemblies_renamed_plasmid	G_13_2A_senegalensis_assembly_NODE_12_length_124883_cov_92.038956	G13_1_AcSen	Acetobacter_senegalensis	plasmid	1	66	641	-1	C			A0A0U5F391_9PROT	UniRef90_A0A0U5F391 Uncharacterized protein n=9 Tax=Acetobacteraceae TaxID=433 RepID=A0A0U5F391_9PROT	Acetobacteraceae	FALSE	0.897	359	3.77e-110																			0
all_assemblies_renamed_plasmid_G_13_2A_senegalensis_assembly_NODE_12_length_124883_cov_92.038956_2	all_assemblies_renamed_plasmid	G_13_2A_senegalensis_assembly_NODE_12_length_124883_cov_92.038956	G13_1_AcSen	Acetobacter_senegalensis	plasmid	2	988	1626	1	B			A0A1U9L2M1_9PROT	UniRef90_A0A1U9L2M1 Integrase n=9 Tax=Acetobacteraceae TaxID=433 RepID=A0A1U9L2M1_9PROT	Acetobacteraceae	TRUE	0.946	423	6.55e-132														Phage integrase family [PF00589.26]					0
all_assemblies_renamed_plasmid_G_13_2A_senegalensis_assembly_NODE_12_length_124883_cov_92.038956_3	all_assemblies_renamed_plasmid	G_13_2A_senegalensis_assembly_NODE_12_length_124883_cov_92.038956	G13_1_AcSen	Acetobacter_senegalensis	plasmid	3	1696	1968	1	C			A0A1U9KJF1_ACEAC	UniRef90_A0A1U9KJF1 Prevent-host-death protein n=17 Tax=Rhodospirillales TaxID=204441 RepID=A0A1U9KJF1_ACEAC	Rhodospirillales	FALSE	0.929	177	4.95e-49														Protein of unknown function (DUF2281) [PF10047.13]					0
all_assemblies_renamed_plasmid_G_13_2A_senegalensis_assembly_NODE_12_length_124883_cov_92.038956_4	all_assemblies_renamed_plasmid	G_13_2A_senegalensis_assembly_NODE_12_length_124883_cov_92.038956	G13_1_AcSen	Acetobacter_senegalensis	plasmid	4	1965	2348	1	C			A0A318QL58_9PROT	UniRef90_A0A318QL58 PIN domain nuclease n=7 Tax=Acetobacteraceae TaxID=433 RepID=A0A318QL58_9PROT	Acetobacteraceae	FALSE	0.965	260	4.53e-77														PIN domain [PF01850.25]					0
all_assemblies_renamed_plasmid_G_13_2A_senegalensis_assembly_NODE_12_length_124883_cov_92.038956_5	all_assemblies_renamed_plasmid	G_13_2A_senegalensis_assembly_NODE_12_length_124883_cov_92.038956	G13_1_AcSen	Acetobacter_senegalensis	plasmid	5	2496	3068	1	B	K14060	putative DNA-invertase from lambdoid prophage Rac	A0A511AYM1_9PROT	UniRef90_A0A511AYM1 DNA invertase n=1 Tax=Gluconobacter wancherniae NBRC 103581 TaxID=656744 RepID=A0A511AYM1_9PROT	Gluconobacter wancherniae NBRC 103581	TRUE	0.898	358	1.27e-109														Resolvase, N terminal domain [PF00239.25]; Helix-turn-helix domain of resolvase [PF02796.19]					0
all_assemblies_renamed_plasmid_G_13_2A_senegalensis_assembly_NODE_12_length_124883_cov_92.038956_6	all_assemblies_renamed_plasmid	G_13_2A_senegalensis_assembly_NODE_12_length_124883_cov_92.038956	G13_1_AcSen	Acetobacter_senegalensis	plasmid	6	3214	5583	1	B	K03427	type I restriction enzyme M protein [EC:2.1.1.72]	A0A511AYM9_9PROT	UniRef90_A0A511AYM9 site-specific DNA-methyltransferase (adenine-specific) n=1 Tax=Gluconobacter wancherniae NBRC 103581 TaxID=656744 RepID=A0A511AYM9_9PROT	Gluconobacter wancherniae NBRC 103581	TRUE	0.918	1521	0														N-6 DNA Methylase [PF02384.20]; HsdM N-terminal domain [PF12161.12]; Putative RNA methylase family UPF0020 [PF01170.22]; MmeI, DNA-methyltransferase domain [PF20473.2]					0
all_assemblies_renamed_plasmid_G_13_2A_senegalensis_assembly_NODE_12_length_124883_cov_92.038956_7	all_assemblies_renamed_plasmid	G_13_2A_senegalensis_assembly_NODE_12_length_124883_cov_92.038956	G13_1_AcSen	Acetobacter_senegalensis	plasmid	7	5583	6980	1	B	K01154	type I restriction enzyme, S subunit [EC:3.1.21.3]	UPI0018F0F9AE	UniRef90_UPI0018F0F9AE restriction endonuclease subunit S n=7 Tax=Pseudomonadota TaxID=1224 RepID=UPI0018F0F9AE	Pseudomonadota	TRUE	0.83	797	2.84e-256														Type I restriction modification DNA specificity domain [PF01420.23]					0
all_assemblies_renamed_plasmid_G_13_2A_senegalensis_assembly_NODE_12_length_124883_cov_92.038956_8	all_assemblies_renamed_plasmid	G_13_2A_senegalensis_assembly_NODE_12_length_124883_cov_92.038956	G13_1_AcSen	Acetobacter_senegalensis	plasmid	8	6967	10008	1	B	K01153	type I restriction enzyme, R subunit [EC:3.1.21.3]	A0A511B1F6_9PROT	UniRef90_A0A511B1F6 type I site-specific deoxyribonuclease n=1 Tax=Gluconobacter wancherniae NBRC 103581 TaxID=656744 RepID=A0A511B1F6_9PROT	Gluconobacter wancherniae NBRC 103581	TRUE	0.94	1997	0														SWI2/SNF2 ATPase [PF18766.5]; Type I restriction enzyme R protein N terminus (HSDR_N) [PF04313.18]; Type III restriction enzyme, res subunit [PF04851.19]					0
all_assemblies_renamed_plasmid_G_13_2A_senegalensis_assembly_NODE_12_length_124883_cov_92.038956_9	all_assemblies_renamed_plasmid	G_13_2A_senegalensis_assembly_NODE_12_length_124883_cov_92.038956	G13_1_AcSen	Acetobacter_senegalensis	plasmid	9	9962	10186	1	C			A0A511B0I3_9PROT	UniRef90_A0A511B0I3 Uncharacterized protein n=1 Tax=Gluconobacter wancherniae NBRC 103581 TaxID=656744 RepID=A0A511B0I3_9PROT	Gluconobacter wancherniae NBRC 103581	FALSE	0.992	157	2.28e-42																			0
all_assemblies_renamed_plasmid_G_13_2A_senegalensis_assembly_NODE_12_length_124883_cov_92.038956_10	all_assemblies_renamed_plasmid	G_13_2A_senegalensis_assembly_NODE_12_length_124883_cov_92.038956	G13_1_AcSen	Acetobacter_senegalensis	plasmid	10	10419	11879	-1	B			UPI0025B40EEC	UniRef90_UPI0025B40EEC hypothetical protein n=1 Tax=unclassified Altererythrobacter TaxID=2614945 RepID=UPI0025B40EEC	unclassified Altererythrobacter	TRUE	0.948	969	1.739e-315														Piwi domain [PF02171.21]					0
all_assemblies_renamed_plasmid_G_13_2A_senegalensis_assembly_NODE_12_length_124883_cov_92.038956_11	all_assemblies_renamed_plasmid	G_13_2A_senegalensis_assembly_NODE_12_length_124883_cov_92.038956	G13_1_AcSen	Acetobacter_senegalensis	plasmid	11	11876	13210	-1	B			A0A7W4PLL7_9PROT	UniRef90_A0A7W4PLL7 DUF4365 domain-containing protein n=2 Tax=Alphaproteobacteria TaxID=28211 RepID=A0A7W4PLL7_9PROT	Alphaproteobacteria	TRUE	0.952	890	5.66e-289														Domain of unknown function (DUF4365) [PF14280.10]					0
all_assemblies_renamed_plasmid_G_13_2A_senegalensis_assembly_NODE_12_length_124883_cov_92.038956_12	all_assemblies_renamed_plasmid	G_13_2A_senegalensis_assembly_NODE_12_length_124883_cov_92.038956	G13_1_AcSen	Acetobacter_senegalensis	plasmid	12	13862	15229	1	B			UPI0025BD8F8A	UniRef90_UPI0025BD8F8A hypothetical protein n=1 Tax=Acetobacter sp. UBA5411 TaxID=1945905 RepID=UPI0025BD8F8A	Acetobacter sp. UBA5411	TRUE	0.873	827	7.25e-267														AbiJ N-terminal domain 3 [PF18860.5]					0
all_assemblies_renamed_plasmid_G_13_2A_senegalensis_assembly_NODE_12_length_124883_cov_92.038956_13	all_assemblies_renamed_plasmid	G_13_2A_senegalensis_assembly_NODE_12_length_124883_cov_92.038956	G13_1_AcSen	Acetobacter_senegalensis	plasmid	13	15540	16802	1	C			C7JIB5_ACEP3	UniRef90_C7JIB5 Na+/H+ antiporter NhaA/NhaP n=146 Tax=cellular organisms TaxID=131567 RepID=C7JIB5_ACEP3	cellular organisms	FALSE	0.846	736	3.04e-236														Sodium/hydrogen exchanger family [PF00999.25]					0
all_assemblies_renamed_plasmid_G_13_2A_senegalensis_assembly_NODE_12_length_124883_cov_92.038956_14	all_assemblies_renamed_plasmid	G_13_2A_senegalensis_assembly_NODE_12_length_124883_cov_92.038956	G13_1_AcSen	Acetobacter_senegalensis	plasmid	14	16802	17485	1	B			A0A1D8UYI7_9PROT	UniRef90_A0A1D8UYI7 DUF1275 family protein n=35 Tax=Rhodospirillales TaxID=204441 RepID=A0A1D8UYI7_9PROT	Rhodospirillales	TRUE	0.921	439	3.22e-137														Protein of unknown function (DUF1275) [PF06912.15]					0
all_assemblies_renamed_plasmid_G_13_2A_senegalensis_assembly_NODE_12_length_124883_cov_92.038956_15	all_assemblies_renamed_plasmid	G_13_2A_senegalensis_assembly_NODE_12_length_124883_cov_92.038956	G13_1_AcSen	Acetobacter_senegalensis	plasmid	15	17842	18345	1	C			A0A252A038_9PROT	UniRef90_A0A252A038 Glyoxalase n=3 Tax=Acetobacteraceae TaxID=433 RepID=A0A252A038_9PROT	Acetobacteraceae	FALSE	0.996	284	1.32e-84														Glyoxalase/Bleomycin resistance protein/Dioxygenase superfamily [PF00903.29]					0
all_assemblies_renamed_plasmid_G_13_2A_senegalensis_assembly_NODE_12_length_124883_cov_92.038956_16	all_assemblies_renamed_plasmid	G_13_2A_senegalensis_assembly_NODE_12_length_124883_cov_92.038956	G13_1_AcSen	Acetobacter_senegalensis	plasmid	16	18432	18806	-1	C			A0A252A039_9PROT	UniRef90_A0A252A039 Glyoxalase n=14 Tax=Rhodospirillales TaxID=204441 RepID=A0A252A039_9PROT	Rhodospirillales	FALSE	0.963	254	8.41e-75														Glyoxalase/Bleomycin resistance protein/Dioxygenase superfamily [PF00903.29]; Glyoxalase-like domain [PF18029.5]; Glyoxalase-like domain [PF12681.11]					0
all_assemblies_renamed_plasmid_G_13_2A_senegalensis_assembly_NODE_12_length_124883_cov_92.038956_17	all_assemblies_renamed_plasmid	G_13_2A_senegalensis_assembly_NODE_12_length_124883_cov_92.038956	G13_1_AcSen	Acetobacter_senegalensis	plasmid	17	19034	19837	-1	B	K25495	AraC family transcriptional regulator, regulator of nimT	A0A1U9LH48_9PROT	UniRef90_A0A1U9LH48 AraC family transcriptional regulator n=17 Tax=Rhodospirillales TaxID=204441 RepID=A0A1U9LH48_9PROT	Rhodospirillales	TRUE	0.936	508	3.15e-160														Helix-turn-helix domain [PF12833.11]; AraC-like ligand binding domain [PF02311.23]					0
all_assemblies_renamed_plasmid_G_13_2A_senegalensis_assembly_NODE_12_length_124883_cov_92.038956_18	all_assemblies_renamed_plasmid	G_13_2A_senegalensis_assembly_NODE_12_length_124883_cov_92.038956	G13_1_AcSen	Acetobacter_senegalensis	plasmid	18	19914	21974	1	B			A0A1U9LID0_9PROT	UniRef90_A0A1U9LID0 Fusaric acid resistance protein n=24 Tax=Rhodospirillales TaxID=204441 RepID=A0A1U9LID0_9PROT	Rhodospirillales	TRUE	0.867	1215	0														Fusaric acid resistance protein family [PF04632.16]; Fusaric acid resistance protein-like [PF13515.10]; Aluminium activated malate transporter [PF11744.12]					0
all_assemblies_renamed_plasmid_G_13_2A_senegalensis_assembly_NODE_12_length_124883_cov_92.038956_19	all_assemblies_renamed_plasmid	G_13_2A_senegalensis_assembly_NODE_12_length_124883_cov_92.038956	G13_1_AcSen	Acetobacter_senegalensis	plasmid	19	21971	22186	1	C			A0A1U9LHA3_9PROT	UniRef90_A0A1U9LHA3 DUF1656 domain-containing protein n=12 Tax=Rhodospirillales TaxID=204441 RepID=A0A1U9LHA3_9PROT	Rhodospirillales	FALSE	0.847	127	7.61e-32														Protein of unknown function (DUF1656) [PF07869.16]					0
all_assemblies_renamed_plasmid_G_13_2A_senegalensis_assembly_NODE_12_length_124883_cov_92.038956_20	all_assemblies_renamed_plasmid	G_13_2A_senegalensis_assembly_NODE_12_length_124883_cov_92.038956	G13_1_AcSen	Acetobacter_senegalensis	plasmid	20	22183	23079	1	B			A0A1U9LHA9_9PROT	UniRef90_A0A1U9LHA9 Efflux transporter periplasmic adaptor subunit n=20 Tax=Bacteria TaxID=2 RepID=A0A1U9LHA9_9PROT	Bacteria	TRUE	0.909	568	2.87e-180														Barrel-sandwich domain of CusB or HlyD membrane-fusion [PF16576.9]; Cation efflux system protein CusB domain 1 [PF00529.24]; HlyD family secretion protein [PF13437.10]					0
all_assemblies_renamed_plasmid_G_13_2A_senegalensis_assembly_NODE_12_length_124883_cov_92.038956_21	all_assemblies_renamed_plasmid	G_13_2A_senegalensis_assembly_NODE_12_length_124883_cov_92.038956	G13_1_AcSen	Acetobacter_senegalensis	plasmid	21	23076	24470	1	B			A0A252A055_9PROT	UniRef90_A0A252A055 RND transporter n=28 Tax=Acetobacteraceae TaxID=433 RepID=A0A252A055_9PROT	Acetobacteraceae	TRUE	0.885	841	9.54e-272																			0
all_assemblies_renamed_plasmid_G_13_2A_senegalensis_assembly_NODE_12_length_124883_cov_92.038956_22	all_assemblies_renamed_plasmid	G_13_2A_senegalensis_assembly_NODE_12_length_124883_cov_92.038956	G13_1_AcSen	Acetobacter_senegalensis	plasmid	22	24851	25711	-1	B			A0A1U9LH34_9PROT	UniRef90_A0A1U9LH34 Transporter n=4 Tax=Acetobacteraceae TaxID=433 RepID=A0A1U9LH34_9PROT	Acetobacteraceae	TRUE	0.852	504	1.78e-158																			0
all_assemblies_renamed_plasmid_G_13_2A_senegalensis_assembly_NODE_12_length_124883_cov_92.038956_23	all_assemblies_renamed_plasmid	G_13_2A_senegalensis_assembly_NODE_12_length_124883_cov_92.038956	G13_1_AcSen	Acetobacter_senegalensis	plasmid	23	25711	26592	-1	B			A0A177GA59_9PROT	UniRef90_A0A177GA59 HTH-type transcriptional regulator RpiR n=12 Tax=Acetobacteraceae TaxID=433 RepID=A0A177GA59_9PROT	Acetobacteraceae	TRUE	0.771	462	1.08e-143														SIS domain [PF01380.26]; Helix-turn-helix domain, rpiR family [PF01418.21]					0
all_assemblies_renamed_plasmid_G_13_2A_senegalensis_assembly_NODE_12_length_124883_cov_92.038956_24	all_assemblies_renamed_plasmid	G_13_2A_senegalensis_assembly_NODE_12_length_124883_cov_92.038956	G13_1_AcSen	Acetobacter_senegalensis	plasmid	24	26691	27587	1	B	K00077	2-dehydropantoate 2-reductase [EC:1.1.1.169]	A0A087PP39_9PROT	UniRef90_A0A087PP39 2-dehydropantoate 2-reductase n=5 Tax=Acetobacteraceae TaxID=433 RepID=A0A087PP39_9PROT	Acetobacteraceae	TRUE	0.856	530	3.95e-167														Ketopantoate reductase PanE/ApbA [PF02558.20]; Ketopantoate reductase PanE/ApbA C terminal [PF08546.15]; Rossmann-like domain [PF10727.13]; NAD-dependent glycerol-3-phosphate dehydrogenase N-terminus [PF01210.27]; NADP oxidoreductase coenzyme F420-dependent [PF03807.21]; NAD binding domain of 6-phosphogluconate dehydrogenase [PF03446.19]					0
all_assemblies_renamed_plasmid_G_13_2A_senegalensis_assembly_NODE_12_length_124883_cov_92.038956_25	all_assemblies_renamed_plasmid	G_13_2A_senegalensis_assembly_NODE_12_length_124883_cov_92.038956	G13_1_AcSen	Acetobacter_senegalensis	plasmid	25	28236	28520	1	C			A0A149VH01_9PROT	UniRef90_A0A149VH01 Uncharacterized protein n=10 Tax=Acetobacteraceae TaxID=433 RepID=A0A149VH01_9PROT	Acetobacteraceae	FALSE	0.984	198	5.97e-56														Family of unknown function (DUF6516) [PF20126.3]					0
all_assemblies_renamed_plasmid_G_13_2A_senegalensis_assembly_NODE_12_length_124883_cov_92.038956_26	all_assemblies_renamed_plasmid	G_13_2A_senegalensis_assembly_NODE_12_length_124883_cov_92.038956	G13_1_AcSen	Acetobacter_senegalensis	plasmid	26	28508	28888	1	C			A0A1A0DKQ9_ACEPA	UniRef90_A0A1A0DKQ9 Phosphomannomutase n=14 Tax=Acetobacter TaxID=434 RepID=A0A1A0DKQ9_ACEPA	Acetobacter	FALSE	0.932	248	5.62e-73																			0
all_assemblies_renamed_plasmid_G_13_2A_senegalensis_assembly_NODE_12_length_124883_cov_92.038956_27	all_assemblies_renamed_plasmid	G_13_2A_senegalensis_assembly_NODE_12_length_124883_cov_92.038956	G13_1_AcSen	Acetobacter_senegalensis	plasmid	27	28914	29420	1	C			S6D8C9_ACEPA	UniRef90_S6D8C9 Uncharacterized protein n=5 Tax=Acetobacteraceae TaxID=433 RepID=S6D8C9_ACEPA	Acetobacteraceae	FALSE	0.957	340	4.78e-104																			0
all_assemblies_renamed_plasmid_G_13_2A_senegalensis_assembly_NODE_12_length_124883_cov_92.038956_28	all_assemblies_renamed_plasmid	G_13_2A_senegalensis_assembly_NODE_12_length_124883_cov_92.038956	G13_1_AcSen	Acetobacter_senegalensis	plasmid	28	29428	29793	1	C	K18918	RHH-type transcriptional regulator, rel operon repressor / antitoxin RelB	A0A2G4RHM9_9PROT	UniRef90_A0A2G4RHM9 Type II toxin-antitoxin system antitoxin, RelB/DinJ family n=8 Tax=Acetobacter TaxID=434 RepID=A0A2G4RHM9_9PROT	Acetobacter	FALSE	0.919	156	5.67e-41														RelB antitoxin [PF04221.16]					0
all_assemblies_renamed_plasmid_G_13_2A_senegalensis_assembly_NODE_12_length_124883_cov_92.038956_29	all_assemblies_renamed_plasmid	G_13_2A_senegalensis_assembly_NODE_12_length_124883_cov_92.038956	G13_1_AcSen	Acetobacter_senegalensis	plasmid	29	29936	31021	1	C			A0A5B9GLY1_9PROT	UniRef90_A0A5B9GLY1 Winged helix-turn-helix transcriptional regulator n=21 Tax=Acetobacter TaxID=434 RepID=A0A5B9GLY1_9PROT	Acetobacter	FALSE	0.934	708	1.03e-227																			0
all_assemblies_renamed_plasmid_G_13_2A_senegalensis_assembly_NODE_12_length_124883_cov_92.038956_30	all_assemblies_renamed_plasmid	G_13_2A_senegalensis_assembly_NODE_12_length_124883_cov_92.038956	G13_1_AcSen	Acetobacter_senegalensis	plasmid	30	31034	32077	-1	C	K04095	cell filamentation protein, protein adenylyltransferase [EC:2.7.7.108]	S6D8D1_ACEPA	UniRef90_S6D8D1 protein adenylyltransferase n=34 Tax=Acetobacter TaxID=434 RepID=S6D8D1_ACEPA	Acetobacter	FALSE	0.941	687	1.31e-220														Fic/DOC family [PF02661.22]					0
all_assemblies_renamed_plasmid_G_13_2A_senegalensis_assembly_NODE_12_length_124883_cov_92.038956_31	all_assemblies_renamed_plasmid	G_13_2A_senegalensis_assembly_NODE_12_length_124883_cov_92.038956	G13_1_AcSen	Acetobacter_senegalensis	plasmid	31	32077	32433	-1	C			A0A401WZ17_ACEPA	UniRef90_A0A401WZ17 Uncharacterized protein n=8 Tax=Acetobacteraceae TaxID=433 RepID=A0A401WZ17_ACEPA	Acetobacteraceae	FALSE	0.927	231	3.03e-67																			0
all_assemblies_renamed_plasmid_G_13_2A_senegalensis_assembly_NODE_12_length_124883_cov_92.038956_32	all_assemblies_renamed_plasmid	G_13_2A_senegalensis_assembly_NODE_12_length_124883_cov_92.038956	G13_1_AcSen	Acetobacter_senegalensis	plasmid	32	32523	33842	-1	C	K18996	replication initiation protein RepC	S6D169_ACEPA	UniRef90_S6D169 Replication protein C n=28 Tax=Acetobacter TaxID=434 RepID=S6D169_ACEPA	Acetobacter	FALSE	0.924	850	2.15e-275														Replication protein C N-terminal domain [PF03428.17]; Replication protein C C-terminal region [PF11800.12]					0
all_assemblies_renamed_plasmid_G_13_2A_senegalensis_assembly_NODE_12_length_124883_cov_92.038956_33	all_assemblies_renamed_plasmid	G_13_2A_senegalensis_assembly_NODE_12_length_124883_cov_92.038956	G13_1_AcSen	Acetobacter_senegalensis	plasmid	33	34596	34874	-1	C			A0A149V365_9PROT	UniRef90_A0A149V365 UPF0335 protein AD951_00480 n=5 Tax=Acetobacter TaxID=434 RepID=A0A149V365_9PROT	Acetobacter	FALSE	0.867	168	1.08e-45														GapR-like, DNA-binding domain [PF10073.13]					0
all_assemblies_renamed_plasmid_G_13_2A_senegalensis_assembly_NODE_12_length_124883_cov_92.038956_34	all_assemblies_renamed_plasmid	G_13_2A_senegalensis_assembly_NODE_12_length_124883_cov_92.038956	G13_1_AcSen	Acetobacter_senegalensis	plasmid	34	35154	35531	1	C			A0A5B9GSY7_9PROT	UniRef90_A0A5B9GSY7 Conjugal transfer protein TraA n=1 Tax=Acetobacter oryzoeni TaxID=2500548 RepID=A0A5B9GSY7_9PROT	Acetobacter oryzoeni	FALSE	0.98	261	3e-77																			0
all_assemblies_renamed_plasmid_G_13_2A_senegalensis_assembly_NODE_12_length_124883_cov_92.038956_35	all_assemblies_renamed_plasmid	G_13_2A_senegalensis_assembly_NODE_12_length_124883_cov_92.038956	G13_1_AcSen	Acetobacter_senegalensis	plasmid	35	35572	36585	1	B	K03805	thiol:disulfide interchange protein DsbG	A0A1A0CBC3_ACEPA	UniRef90_A0A1A0CBC3 Thiol:disulfide interchange protein n=22 Tax=Acetobacter TaxID=434 RepID=A0A1A0CBC3_ACEPA	Acetobacter	TRUE	0.922	652	1.25e-208																			0
all_assemblies_renamed_plasmid_G_13_2A_senegalensis_assembly_NODE_12_length_124883_cov_92.038956_36	all_assemblies_renamed_plasmid	G_13_2A_senegalensis_assembly_NODE_12_length_124883_cov_92.038956	G13_1_AcSen	Acetobacter_senegalensis	plasmid	36	36582	37196	1	C			A0A149UQ51_9PROT	UniRef90_A0A149UQ51 SMODS and SLOG-associating 2TM effector domain-containing protein n=20 Tax=Acetobacter TaxID=434 RepID=A0A149UQ51_9PROT	Acetobacter	FALSE	0.905	387	1.31e-119																			0
all_assemblies_renamed_plasmid_G_13_2A_senegalensis_assembly_NODE_12_length_124883_cov_92.038956_37	all_assemblies_renamed_plasmid	G_13_2A_senegalensis_assembly_NODE_12_length_124883_cov_92.038956	G13_1_AcSen	Acetobacter_senegalensis	plasmid	37	37211	37519	-1	C			A0A1Y0VBL6_9PROT	UniRef90_A0A1Y0VBL6 Lipoprotein n=11 Tax=Acetobacter TaxID=434 RepID=A0A1Y0VBL6_9PROT	Acetobacter	FALSE	0.992	216	3.12e-62																			0
all_assemblies_renamed_plasmid_G_13_2A_senegalensis_assembly_NODE_12_length_124883_cov_92.038956_38	all_assemblies_renamed_plasmid	G_13_2A_senegalensis_assembly_NODE_12_length_124883_cov_92.038956	G13_1_AcSen	Acetobacter_senegalensis	plasmid	38	37586	37987	-1	C			A0A252EIR2_9PROT	UniRef90_A0A252EIR2 Uncharacterized protein n=3 Tax=Acetobacter TaxID=434 RepID=A0A252EIR2_9PROT	Acetobacter	FALSE	0.886	248	1.48e-72																			0
all_assemblies_renamed_plasmid_G_13_2A_senegalensis_assembly_NODE_12_length_124883_cov_92.038956_39	all_assemblies_renamed_plasmid	G_13_2A_senegalensis_assembly_NODE_12_length_124883_cov_92.038956	G13_1_AcSen	Acetobacter_senegalensis	plasmid	39	38003	40375	-1	C			A0A5B9GQL2_9PROT	UniRef90_A0A5B9GQL2 DotA/TraY family protein n=23 Tax=Acetobacteraceae TaxID=433 RepID=A0A5B9GQL2_9PROT	Acetobacteraceae	FALSE	0.882	1461	0																			0
all_assemblies_renamed_plasmid_G_13_2A_senegalensis_assembly_NODE_12_length_124883_cov_92.038956_40	all_assemblies_renamed_plasmid	G_13_2A_senegalensis_assembly_NODE_12_length_124883_cov_92.038956	G13_1_AcSen	Acetobacter_senegalensis	plasmid	40	40382	41758	-1	C			A0A094ZNK5_9PROT	UniRef90_A0A094ZNK5 Uncharacterized protein n=5 Tax=Acetobacter tropicalis TaxID=104102 RepID=A0A094ZNK5_9PROT	Acetobacter tropicalis	FALSE	0.759	609	1.72e-191																			0
all_assemblies_renamed_plasmid_G_13_2A_senegalensis_assembly_NODE_12_length_124883_cov_92.038956_41	all_assemblies_renamed_plasmid	G_13_2A_senegalensis_assembly_NODE_12_length_124883_cov_92.038956	G13_1_AcSen	Acetobacter_senegalensis	plasmid	41	41773	42960	-1	B			A0A1Y0V216_9PROT	UniRef90_A0A1Y0V216 TraW n=15 Tax=Acetobacter TaxID=434 RepID=A0A1Y0V216_9PROT	Acetobacter	TRUE	0.864	709	1.93e-227																			0
all_assemblies_renamed_plasmid_G_13_2A_senegalensis_assembly_NODE_12_length_124883_cov_92.038956_42	all_assemblies_renamed_plasmid	G_13_2A_senegalensis_assembly_NODE_12_length_124883_cov_92.038956	G13_1_AcSen	Acetobacter_senegalensis	plasmid	42	42960	43523	-1	C			A0A1A0CAA7_ACEPA	UniRef90_A0A1A0CAA7 Uncharacterized protein n=13 Tax=Acetobacteraceae TaxID=433 RepID=A0A1A0CAA7_ACEPA	Acetobacteraceae	FALSE	0.893	350	6.06e-107																			0
all_assemblies_renamed_plasmid_G_13_2A_senegalensis_assembly_NODE_12_length_124883_cov_92.038956_43	all_assemblies_renamed_plasmid	G_13_2A_senegalensis_assembly_NODE_12_length_124883_cov_92.038956	G13_1_AcSen	Acetobacter_senegalensis	plasmid	43	43520	43903	-1	C			A0A1A0CA01_ACEPA	UniRef90_A0A1A0CA01 Uncharacterized protein n=8 Tax=Acetobacter TaxID=434 RepID=A0A1A0CA01_ACEPA	Acetobacter	FALSE	0.964	260	6.21e-77																			0
all_assemblies_renamed_plasmid_G_13_2A_senegalensis_assembly_NODE_12_length_124883_cov_92.038956_44	all_assemblies_renamed_plasmid	G_13_2A_senegalensis_assembly_NODE_12_length_124883_cov_92.038956	G13_1_AcSen	Acetobacter_senegalensis	plasmid	44	43931	44398	-1	C			A0A1A0CC84_ACEPA	UniRef90_A0A1A0CC84 Secreted protein n=14 Tax=Acetobacteraceae TaxID=433 RepID=A0A1A0CC84_ACEPA	Acetobacteraceae	FALSE	0.931	304	7.64e-92																			0
all_assemblies_renamed_plasmid_G_13_2A_senegalensis_assembly_NODE_12_length_124883_cov_92.038956_45	all_assemblies_renamed_plasmid	G_13_2A_senegalensis_assembly_NODE_12_length_124883_cov_92.038956	G13_1_AcSen	Acetobacter_senegalensis	plasmid	45	44616	45443	1	C			A0A346DYK2_9PROT	UniRef90_A0A346DYK2 HTH cro/C1-type domain-containing protein n=5 Tax=Acetobacteraceae TaxID=433 RepID=A0A346DYK2_9PROT	Acetobacteraceae	FALSE	0.911	526	4.34e-166																			0
all_assemblies_renamed_plasmid_G_13_2A_senegalensis_assembly_NODE_12_length_124883_cov_92.038956_46	all_assemblies_renamed_plasmid	G_13_2A_senegalensis_assembly_NODE_12_length_124883_cov_92.038956	G13_1_AcSen	Acetobacter_senegalensis	plasmid	46	45977	46864	1	B			A0A5B9GMT3_9PROT	UniRef90_A0A5B9GMT3 Helix-turn-helix domain-containing protein n=21 Tax=Acetobacter TaxID=434 RepID=A0A5B9GMT3_9PROT	Acetobacter	TRUE	0.943	586	1.73e-186																			0
all_assemblies_renamed_plasmid_G_13_2A_senegalensis_assembly_NODE_12_length_124883_cov_92.038956_47	all_assemblies_renamed_plasmid	G_13_2A_senegalensis_assembly_NODE_12_length_124883_cov_92.038956	G13_1_AcSen	Acetobacter_senegalensis	plasmid	47	46998	47633	1	B	K12214	intracellular multiplication protein IcmL	A0A1A0CAA2_ACEPA	UniRef90_A0A1A0CAA2 Type IV secretion protein DotI n=20 Tax=Acetobacter TaxID=434 RepID=A0A1A0CAA2_ACEPA	Acetobacter	TRUE	0.969	433	3.22e-135														Type-IV b secretion system, inner-membrane complex component [PF11393.12]					0
all_assemblies_renamed_plasmid_G_13_2A_senegalensis_assembly_NODE_12_length_124883_cov_92.038956_48	all_assemblies_renamed_plasmid	G_13_2A_senegalensis_assembly_NODE_12_length_124883_cov_92.038956	G13_1_AcSen	Acetobacter_senegalensis	plasmid	48	47638	48618	1	C	K12213	intracellular multiplication protein IcmK	A0A1A0C9Z7_ACEPA	UniRef90_A0A1A0C9Z7 Type IV secretion protein DotH n=15 Tax=Acetobacteraceae TaxID=433 RepID=A0A1A0C9Z7_ACEPA	Acetobacteraceae	FALSE	0.931	638	6.31e-204														Putative outer membrane core complex of type IVb secretion [PF12293.12]					0
all_assemblies_renamed_plasmid_G_13_2A_senegalensis_assembly_NODE_12_length_124883_cov_92.038956_49	all_assemblies_renamed_plasmid	G_13_2A_senegalensis_assembly_NODE_12_length_124883_cov_92.038956	G13_1_AcSen	Acetobacter_senegalensis	plasmid	49	48618	49853	1	C	K12209	intracellular multiplication protein IcmE	A0A1A0CC79_ACEPA	UniRef90_A0A1A0CC79 Type IV secretion protein DotG n=16 Tax=Acetobacter TaxID=434 RepID=A0A1A0CC79_ACEPA	Acetobacter	FALSE	0.881	754	1.03e-242																			0
all_assemblies_renamed_plasmid_G_13_2A_senegalensis_assembly_NODE_12_length_124883_cov_92.038956_50	all_assemblies_renamed_plasmid	G_13_2A_senegalensis_assembly_NODE_12_length_124883_cov_92.038956	G13_1_AcSen	Acetobacter_senegalensis	plasmid	50	49927	51105	1	C			A0A5B9GK82_9PROT	UniRef90_A0A5B9GK82 Uncharacterized protein n=3 Tax=Acetobacter TaxID=434 RepID=A0A5B9GK82_9PROT	Acetobacter	FALSE	0.814	657	1.91e-209																			0
all_assemblies_renamed_plasmid_G_13_2A_senegalensis_assembly_NODE_12_length_124883_cov_92.038956_51	all_assemblies_renamed_plasmid	G_13_2A_senegalensis_assembly_NODE_12_length_124883_cov_92.038956	G13_1_AcSen	Acetobacter_senegalensis	plasmid	51	51116	51652	1	B			A0A149UQR7_9PROT	UniRef90_A0A149UQR7 Conjugal transfer protein TraG n=13 Tax=Acetobacteraceae TaxID=433 RepID=A0A149UQR7_9PROT	Acetobacteraceae	TRUE	0.988	374	2.38e-115																			0
all_assemblies_renamed_plasmid_G_13_2A_senegalensis_assembly_NODE_12_length_124883_cov_92.038956_52	all_assemblies_renamed_plasmid	G_13_2A_senegalensis_assembly_NODE_12_length_124883_cov_92.038956	G13_1_AcSen	Acetobacter_senegalensis	plasmid	52	51746	52192	1	C			A0A6N3T7C1_9PROT	UniRef90_A0A6N3T7C1 Conjugal transfer protein TrbC n=14 Tax=Acetobacteraceae TaxID=433 RepID=A0A6N3T7C1_9PROT	Acetobacteraceae	FALSE	0.885	275	1.05e-81																			0
all_assemblies_renamed_plasmid_G_13_2A_senegalensis_assembly_NODE_12_length_124883_cov_92.038956_53	all_assemblies_renamed_plasmid	G_13_2A_senegalensis_assembly_NODE_12_length_124883_cov_92.038956	G13_1_AcSen	Acetobacter_senegalensis	plasmid	53	52204	52830	1	C			A0A291PN44_9PROT	UniRef90_A0A291PN44 GATA-type domain-containing protein n=9 Tax=Acetobacteraceae TaxID=433 RepID=A0A291PN44_9PROT	Acetobacteraceae	FALSE	0.924	408	8.69e-127																			0
all_assemblies_renamed_plasmid_G_13_2A_senegalensis_assembly_NODE_12_length_124883_cov_92.038956_54	all_assemblies_renamed_plasmid	G_13_2A_senegalensis_assembly_NODE_12_length_124883_cov_92.038956	G13_1_AcSen	Acetobacter_senegalensis	plasmid	54	52843	55926	1	C	K12206	intracellular multiplication protein IcmB [EC:7.2.4.8]	A0A094YN50_9PROT	UniRef90_A0A094YN50 Secretion protein n=23 Tax=Acetobacter TaxID=434 RepID=A0A094YN50_9PROT	Acetobacter	FALSE	0.947	2042	0																			0
all_assemblies_renamed_plasmid_G_13_2A_senegalensis_assembly_NODE_12_length_124883_cov_92.038956_55	all_assemblies_renamed_plasmid	G_13_2A_senegalensis_assembly_NODE_12_length_124883_cov_92.038956	G13_1_AcSen	Acetobacter_senegalensis	plasmid	55	56062	56520	1	C	K12205	defect in organelle trafficking protein DotD	A0A1Z5YVC0_9PROT	UniRef90_A0A1Z5YVC0 Secretion protein n=8 Tax=Acetobacteraceae TaxID=433 RepID=A0A1Z5YVC0_9PROT	Acetobacteraceae	FALSE	0.962	310	7.96e-94														DotD protein [PF16816.9]					0
all_assemblies_renamed_plasmid_G_13_2A_senegalensis_assembly_NODE_12_length_124883_cov_92.038956_56	all_assemblies_renamed_plasmid	G_13_2A_senegalensis_assembly_NODE_12_length_124883_cov_92.038956	G13_1_AcSen	Acetobacter_senegalensis	plasmid	56	56513	57547	1	B	K12204	defect in organelle trafficking protein DotC	A0A095AZ74_9PROT	UniRef90_A0A095AZ74 DotC n=3 Tax=Acetobacter tropicalis TaxID=104102 RepID=A0A095AZ74_9PROT	Acetobacter tropicalis	TRUE	0.964	700	3.48e-225														Type IV secretory system, conjugal DNA-protein transfer [PF16932.9]					0
all_assemblies_renamed_plasmid_G_13_2A_senegalensis_assembly_NODE_12_length_124883_cov_92.038956_57	all_assemblies_renamed_plasmid	G_13_2A_senegalensis_assembly_NODE_12_length_124883_cov_92.038956	G13_1_AcSen	Acetobacter_senegalensis	plasmid	57	57544	58710	1	C	K12203	defect in organelle trafficking protein DotB [EC:7.2.4.8]	A0A6N3T8H6_9PROT	UniRef90_A0A6N3T8H6 Dot/Icm secretion system ATPase DotB n=3 Tax=Acetobacter TaxID=434 RepID=A0A6N3T8H6_9PROT	Acetobacter	FALSE	0.939	766	5.23e-247														Type II/IV secretion system protein [PF00437.24]					0
all_assemblies_renamed_plasmid_G_13_2A_senegalensis_assembly_NODE_12_length_124883_cov_92.038956_58	all_assemblies_renamed_plasmid	G_13_2A_senegalensis_assembly_NODE_12_length_124883_cov_92.038956	G13_1_AcSen	Acetobacter_senegalensis	plasmid	58	58710	58958	1	C	K12222	intracellular multiplication protein IcmT	A0A291PN45_9PROT	UniRef90_A0A291PN45 Phosphoesterase n=13 Tax=Acetobacteraceae TaxID=433 RepID=A0A291PN45_9PROT	Acetobacteraceae	FALSE	0.966	169	2.56e-46																			0
all_assemblies_renamed_plasmid_G_13_2A_senegalensis_assembly_NODE_12_length_124883_cov_92.038956_59	all_assemblies_renamed_plasmid	G_13_2A_senegalensis_assembly_NODE_12_length_124883_cov_92.038956	G13_1_AcSen	Acetobacter_senegalensis	plasmid	59	58955	59389	1	C			A0A252ELE9_9PROT	UniRef90_A0A252ELE9 Uncharacterized protein n=4 Tax=Acetobacter TaxID=434 RepID=A0A252ELE9_9PROT	Acetobacter	FALSE	0.918	279	3.68e-83																			0
all_assemblies_renamed_plasmid_G_13_2A_senegalensis_assembly_NODE_12_length_124883_cov_92.038956_60	all_assemblies_renamed_plasmid	G_13_2A_senegalensis_assembly_NODE_12_length_124883_cov_92.038956	G13_1_AcSen	Acetobacter_senegalensis	plasmid	60	59389	59907	1	C			A0A6N3T3M2_9PROT	UniRef90_A0A6N3T3M2 Transglycosylase SLT domain-containing protein n=10 Tax=Acetobacter TaxID=434 RepID=A0A6N3T3M2_9PROT	Acetobacter	FALSE	0.935	339	1.49e-103														Transglycosylase SLT domain [PF01464.24]					0
all_assemblies_renamed_plasmid_G_13_2A_senegalensis_assembly_NODE_12_length_124883_cov_92.038956_61	all_assemblies_renamed_plasmid	G_13_2A_senegalensis_assembly_NODE_12_length_124883_cov_92.038956	G13_1_AcSen	Acetobacter_senegalensis	plasmid	61	59904	61052	1	B	K12218	intracellular multiplication protein IcmP	A0A149UMW3_9PROT	UniRef90_A0A149UMW3 Uncharacterized protein n=14 Tax=Acetobacter TaxID=434 RepID=A0A149UMW3_9PROT	Acetobacter	TRUE	0.944	759	8.37e-245																			0
all_assemblies_renamed_plasmid_G_13_2A_senegalensis_assembly_NODE_12_length_124883_cov_92.038956_62	all_assemblies_renamed_plasmid	G_13_2A_senegalensis_assembly_NODE_12_length_124883_cov_92.038956	G13_1_AcSen	Acetobacter_senegalensis	plasmid	62	61065	61691	1	C			A0A252ELF3_9PROT	UniRef90_A0A252ELF3 Uncharacterized protein n=7 Tax=Acetobacter TaxID=434 RepID=A0A252ELF3_9PROT	Acetobacter	FALSE	0.87	377	4.19e-116																			0
all_assemblies_renamed_plasmid_G_13_2A_senegalensis_assembly_NODE_12_length_124883_cov_92.038956_63	all_assemblies_renamed_plasmid	G_13_2A_senegalensis_assembly_NODE_12_length_124883_cov_92.038956	G13_1_AcSen	Acetobacter_senegalensis	plasmid	63	61693	64044	1	C	K12217	intracellular multiplication protein IcmO [EC:7.2.4.8]	A0A511XEW3_9PROT	UniRef90_A0A511XEW3 TraD/TraG TraM recognition site domain-containing protein n=3 Tax=Acetobacter TaxID=434 RepID=A0A511XEW3_9PROT	Acetobacter	FALSE	0.859	1395	0														Type IV secretion-system coupling protein DNA-binding domain [PF10412.13]; Type IV secretory system Conjugative DNA transfer [PF02534.18]; TraM recognition site of TraD and TraG [PF12696.11]					0
all_assemblies_renamed_plasmid_G_13_2A_senegalensis_assembly_NODE_12_length_124883_cov_92.038956_64	all_assemblies_renamed_plasmid	G_13_2A_senegalensis_assembly_NODE_12_length_124883_cov_92.038956	G13_1_AcSen	Acetobacter_senegalensis	plasmid	64	64041	65354	1	B			S6D8E8_ACEPA	UniRef90_S6D8E8 DUF1173 domain-containing protein n=9 Tax=Acetobacter TaxID=434 RepID=S6D8E8_ACEPA	Acetobacter	TRUE	0.942	850	2.69e-275														Protein of unknown function (DUF1173) [PF06666.15]					0
all_assemblies_renamed_plasmid_G_13_2A_senegalensis_assembly_NODE_12_length_124883_cov_92.038956_65	all_assemblies_renamed_plasmid	G_13_2A_senegalensis_assembly_NODE_12_length_124883_cov_92.038956	G13_1_AcSen	Acetobacter_senegalensis	plasmid	65	65347	65637	-1	C			A0A1Z5YV77_9PROT	UniRef90_A0A1Z5YV77 Uncharacterized protein n=1 Tax=Acetobacter cibinongensis TaxID=146475 RepID=A0A1Z5YV77_9PROT	Acetobacter cibinongensis	FALSE	0.902	183	7.94e-51																			0
all_assemblies_renamed_plasmid_G_13_2A_senegalensis_assembly_NODE_12_length_124883_cov_92.038956_66	all_assemblies_renamed_plasmid	G_13_2A_senegalensis_assembly_NODE_12_length_124883_cov_92.038956	G13_1_AcSen	Acetobacter_senegalensis	plasmid	66	65804	66922	1	B			A0A1A0CCH8_ACEPA	UniRef90_A0A1A0CCH8 WD40 repeat domain-containing protein n=4 Tax=Acetobacter pasteurianus TaxID=438 RepID=A0A1A0CCH8_ACEPA	Acetobacter pasteurianus	TRUE	0.827	634	1.23e-201																			0
all_assemblies_renamed_plasmid_G_13_2A_senegalensis_assembly_NODE_12_length_124883_cov_92.038956_67	all_assemblies_renamed_plasmid	G_13_2A_senegalensis_assembly_NODE_12_length_124883_cov_92.038956	G13_1_AcSen	Acetobacter_senegalensis	plasmid	67	66968	68431	1	B	K02232	adenosylcobyric acid synthase [EC:6.3.5.10]	A0A1Z5YV46_9PROT	UniRef90_A0A1Z5YV46 Cobyric acid synthase n=3 Tax=Acetobacter TaxID=434 RepID=A0A1Z5YV46_9PROT	Acetobacter	TRUE	0.963	988	3.60668e-322							MER0153632	C26	MER0153632 - family C26 non-peptidase homologues (Methylobacterium nodulans) [C26.UNW]#C26#{peptidase unit: 236-489}~source ACL57124~	FALSE	0.588	266	4.07e-75	CobB/CobQ-like glutamine amidotransferase domain [PF07685.18]; AAA domain [PF13500.10]					0
all_assemblies_renamed_plasmid_G_13_2A_senegalensis_assembly_NODE_12_length_124883_cov_92.038956_68	all_assemblies_renamed_plasmid	G_13_2A_senegalensis_assembly_NODE_12_length_124883_cov_92.038956	G13_1_AcSen	Acetobacter_senegalensis	plasmid	68	68622	71828	-1	C			A0A401WP26_ACEPA	UniRef90_A0A401WP26 Conjugal exonuclease V alpha subunit TraA n=29 Tax=Acetobacteraceae TaxID=433 RepID=A0A401WP26_ACEPA	Acetobacteraceae	FALSE	0.922	2060	0														TrwC relaxase [PF08751.15]; AAA domain [PF13604.10]					0
all_assemblies_renamed_plasmid_G_13_2A_senegalensis_assembly_NODE_12_length_124883_cov_92.038956_69	all_assemblies_renamed_plasmid	G_13_2A_senegalensis_assembly_NODE_12_length_124883_cov_92.038956	G13_1_AcSen	Acetobacter_senegalensis	plasmid	69	71825	72133	-1	C			A0A095AZ64_9PROT	UniRef90_A0A095AZ64 Uncharacterized protein n=18 Tax=Acetobacteraceae TaxID=433 RepID=A0A095AZ64_9PROT	Acetobacteraceae	FALSE	0.906	195	5.9e-55																			0
all_assemblies_renamed_plasmid_G_13_2A_senegalensis_assembly_NODE_12_length_124883_cov_92.038956_70	all_assemblies_renamed_plasmid	G_13_2A_senegalensis_assembly_NODE_12_length_124883_cov_92.038956	G13_1_AcSen	Acetobacter_senegalensis	plasmid	70	72272	73930	-1	B			S6DCU9_ACEPA	UniRef90_S6DCU9 Outer membrane protein n=3 Tax=Acetobacteraceae TaxID=433 RepID=S6DCU9_ACEPA	Acetobacteraceae	TRUE	0.861	985	1.23299e-319														Hint domain [PF13403.10]					0
all_assemblies_renamed_plasmid_G_13_2A_senegalensis_assembly_NODE_12_length_124883_cov_92.038956_71	all_assemblies_renamed_plasmid	G_13_2A_senegalensis_assembly_NODE_12_length_124883_cov_92.038956	G13_1_AcSen	Acetobacter_senegalensis	plasmid	71	74143	74739	1	C	K14060	putative DNA-invertase from lambdoid prophage Rac	S6D1A0_ACEPA	UniRef90_S6D1A0 Resolvase domain-containing protein n=7 Tax=Acetobacter TaxID=434 RepID=S6D1A0_ACEPA	Acetobacter	FALSE	0.845	348	4.92e-106														Resolvase, N terminal domain [PF00239.25]; Helix-turn-helix domain of resolvase [PF02796.19]					0
all_assemblies_renamed_plasmid_G_13_2A_senegalensis_assembly_NODE_12_length_124883_cov_92.038956_72	all_assemblies_renamed_plasmid	G_13_2A_senegalensis_assembly_NODE_12_length_124883_cov_92.038956	G13_1_AcSen	Acetobacter_senegalensis	plasmid	72	74820	75110	-1	C			A0A0U5EVE0_9PROT	UniRef90_A0A0U5EVE0 WGR domain-containing protein n=10 Tax=Acetobacter TaxID=434 RepID=A0A0U5EVE0_9PROT	Acetobacter	FALSE	0.943	190	1.95e-53														WGR domain [PF05406.19]					0
all_assemblies_renamed_plasmid_G_13_2A_senegalensis_assembly_NODE_12_length_124883_cov_92.038956_73	all_assemblies_renamed_plasmid	G_13_2A_senegalensis_assembly_NODE_12_length_124883_cov_92.038956	G13_1_AcSen	Acetobacter_senegalensis	plasmid	73	75131	75409	-1	C			S6CZU5_ACEPA	UniRef90_S6CZU5 Histone-like bacterial DNA-binding protein n=13 Tax=Acetobacter TaxID=434 RepID=S6CZU5_ACEPA	Acetobacter	FALSE	0.892	173	1.29e-47														Bacterial DNA-binding protein [PF00216.25]					0
all_assemblies_renamed_plasmid_G_13_2A_senegalensis_assembly_NODE_12_length_124883_cov_92.038956_74	all_assemblies_renamed_plasmid	G_13_2A_senegalensis_assembly_NODE_12_length_124883_cov_92.038956	G13_1_AcSen	Acetobacter_senegalensis	plasmid	74	75507	76265	-1	C			A0A346DYX6_9PROT	UniRef90_A0A346DYX6 Phage antirepressor protein n=2 Tax=Acetobacter TaxID=434 RepID=A0A346DYX6_9PROT	Acetobacter	FALSE	0.931	494	1.81e-155														BRO family, N-terminal domain [PF02498.21]					0
all_assemblies_renamed_plasmid_G_13_2A_senegalensis_assembly_NODE_12_length_124883_cov_92.038956_75	all_assemblies_renamed_plasmid	G_13_2A_senegalensis_assembly_NODE_12_length_124883_cov_92.038956	G13_1_AcSen	Acetobacter_senegalensis	plasmid	75	76443	77378	1	B			A0A252EEE8_9PROT	UniRef90_A0A252EEE8 Uncharacterized protein n=7 Tax=Acetobacteraceae TaxID=433 RepID=A0A252EEE8_9PROT	Acetobacteraceae	TRUE	0.938	614	6.98e-196																			0
all_assemblies_renamed_plasmid_G_13_2A_senegalensis_assembly_NODE_12_length_124883_cov_92.038956_76	all_assemblies_renamed_plasmid	G_13_2A_senegalensis_assembly_NODE_12_length_124883_cov_92.038956	G13_1_AcSen	Acetobacter_senegalensis	plasmid	76	77495	78343	1	C			A0A1Y0V2E1_9PROT	UniRef90_A0A1Y0V2E1 UDP-N-acetylglucosamine kinase n=33 Tax=Acetobacter TaxID=434 RepID=A0A1Y0V2E1_9PROT	Acetobacter	FALSE	0.923	546	3.35e-173																			0
all_assemblies_renamed_plasmid_G_13_2A_senegalensis_assembly_NODE_12_length_124883_cov_92.038956_77	all_assemblies_renamed_plasmid	G_13_2A_senegalensis_assembly_NODE_12_length_124883_cov_92.038956	G13_1_AcSen	Acetobacter_senegalensis	plasmid	77	78346	78810	1	C			S6D6P6_ACEPA	UniRef90_S6D6P6 Uncharacterized protein n=23 Tax=Acetobacter TaxID=434 RepID=S6D6P6_ACEPA	Acetobacter	FALSE	0.929	302	6.63e-91																			0
all_assemblies_renamed_plasmid_G_13_2A_senegalensis_assembly_NODE_12_length_124883_cov_92.038956_78	all_assemblies_renamed_plasmid	G_13_2A_senegalensis_assembly_NODE_12_length_124883_cov_92.038956	G13_1_AcSen	Acetobacter_senegalensis	plasmid	78	78914	79720	1	C			A0A149UMS2_9PROT	UniRef90_A0A149UMS2 Transglycosylase SLT domain-containing protein n=17 Tax=Acetobacter TaxID=434 RepID=A0A149UMS2_9PROT	Acetobacter	FALSE	0.827	459	4.26e-143																			0
all_assemblies_renamed_plasmid_G_13_2A_senegalensis_assembly_NODE_12_length_124883_cov_92.038956_79	all_assemblies_renamed_plasmid	G_13_2A_senegalensis_assembly_NODE_12_length_124883_cov_92.038956	G13_1_AcSen	Acetobacter_senegalensis	plasmid	79	79739	80131	1	C			A0A346DYX2_9PROT	UniRef90_A0A346DYX2 Uncharacterized protein n=8 Tax=Acetobacteraceae TaxID=433 RepID=A0A346DYX2_9PROT	Acetobacteraceae	FALSE	0.948	261	2.78e-77																			0
all_assemblies_renamed_plasmid_G_13_2A_senegalensis_assembly_NODE_12_length_124883_cov_92.038956_80	all_assemblies_renamed_plasmid	G_13_2A_senegalensis_assembly_NODE_12_length_124883_cov_92.038956	G13_1_AcSen	Acetobacter_senegalensis	plasmid	80	80138	80317	1	C			A0A346DYX1_9PROT	UniRef90_A0A346DYX1 HIG1 domain-containing protein n=7 Tax=Acetobacter TaxID=434 RepID=A0A346DYX1_9PROT	Acetobacter	FALSE	0.884	111	1.33e-26																			0
all_assemblies_renamed_plasmid_G_13_2A_senegalensis_assembly_NODE_12_length_124883_cov_92.038956_81	all_assemblies_renamed_plasmid	G_13_2A_senegalensis_assembly_NODE_12_length_124883_cov_92.038956	G13_1_AcSen	Acetobacter_senegalensis	plasmid	81	80383	80673	-1	C			A0A0U5F008_9PROT	UniRef90_A0A0U5F008 XRE family transcriptional regulator n=30 Tax=Acetobacteraceae TaxID=433 RepID=A0A0U5F008_9PROT	Acetobacteraceae	FALSE	0.957	196	3.2e-55																			0
all_assemblies_renamed_plasmid_G_13_2A_senegalensis_assembly_NODE_12_length_124883_cov_92.038956_82	all_assemblies_renamed_plasmid	G_13_2A_senegalensis_assembly_NODE_12_length_124883_cov_92.038956	G13_1_AcSen	Acetobacter_senegalensis	plasmid	82	80723	80923	-1	C			A0A401WYJ1_ACEPA	UniRef90_A0A401WYJ1 Transposase n=22 Tax=Acetobacter TaxID=434 RepID=A0A401WYJ1_ACEPA	Acetobacter	FALSE	0.896	126	1.53e-31																			0
all_assemblies_renamed_plasmid_G_13_2A_senegalensis_assembly_NODE_12_length_124883_cov_92.038956_83	all_assemblies_renamed_plasmid	G_13_2A_senegalensis_assembly_NODE_12_length_124883_cov_92.038956	G13_1_AcSen	Acetobacter_senegalensis	plasmid	83	80920	81423	-1	C			A0A0U5EVW4_9PROT	UniRef90_A0A0U5EVW4 Uncharacterized protein n=14 Tax=Acetobacteraceae TaxID=433 RepID=A0A0U5EVW4_9PROT	Acetobacteraceae	FALSE	0.971	344	3.65e-105																			0
all_assemblies_renamed_plasmid_G_13_2A_senegalensis_assembly_NODE_12_length_124883_cov_92.038956_84	all_assemblies_renamed_plasmid	G_13_2A_senegalensis_assembly_NODE_12_length_124883_cov_92.038956	G13_1_AcSen	Acetobacter_senegalensis	plasmid	84	81521	81931	-1	C	K18828	tRNA(fMet)-specific endonuclease VapC [EC:3.1.-.-]	A0A0U4Y464_9PROT	UniRef90_A0A0U4Y464 Ribonuclease VapC n=10 Tax=Acetobacter TaxID=434 RepID=A0A0U4Y464_9PROT	Acetobacter	FALSE	0.959	273	3.92e-81																			0
all_assemblies_renamed_plasmid_G_13_2A_senegalensis_assembly_NODE_12_length_124883_cov_92.038956_85	all_assemblies_renamed_plasmid	G_13_2A_senegalensis_assembly_NODE_12_length_124883_cov_92.038956	G13_1_AcSen	Acetobacter_senegalensis	plasmid	85	81928	82200	-1	C	K18829	antitoxin VapB	C7JIL2_ACEP3	UniRef90_C7JIL2 Nitrogen regulatory protein NtrP n=11 Tax=Acetobacteraceae TaxID=433 RepID=C7JIL2_ACEP3	Acetobacteraceae	FALSE	0.934	179	1.92e-49																			0
all_assemblies_renamed_plasmid_G_13_2A_senegalensis_assembly_NODE_12_length_124883_cov_92.038956_86	all_assemblies_renamed_plasmid	G_13_2A_senegalensis_assembly_NODE_12_length_124883_cov_92.038956	G13_1_AcSen	Acetobacter_senegalensis	plasmid	86	82273	82689	-1	C			S6DCV2_ACEPA	UniRef90_S6DCV2 Uncharacterized protein n=7 Tax=Acetobacter TaxID=434 RepID=S6DCV2_ACEPA	Acetobacter	FALSE	0.932	272	8.11e-81																			0
all_assemblies_renamed_plasmid_G_13_2A_senegalensis_assembly_NODE_12_length_124883_cov_92.038956_87	all_assemblies_renamed_plasmid	G_13_2A_senegalensis_assembly_NODE_12_length_124883_cov_92.038956	G13_1_AcSen	Acetobacter_senegalensis	plasmid	87	82686	83120	-1	C			A0A252EIJ3_9PROT	UniRef90_A0A252EIJ3 Plasmid protein n=3 Tax=Acetobacter TaxID=434 RepID=A0A252EIJ3_9PROT	Acetobacter	FALSE	0.893	270	3.82e-80																			0
all_assemblies_renamed_plasmid_G_13_2A_senegalensis_assembly_NODE_12_length_124883_cov_92.038956_88	all_assemblies_renamed_plasmid	G_13_2A_senegalensis_assembly_NODE_12_length_124883_cov_92.038956	G13_1_AcSen	Acetobacter_senegalensis	plasmid	88	83183	83671	-1	C	K03111	single-strand DNA-binding protein	A0A0U5EVA0_9PROT	UniRef90_A0A0U5EVA0 Single-stranded DNA-binding protein n=19 Tax=Acetobacteraceae TaxID=433 RepID=A0A0U5EVA0_9PROT	Acetobacteraceae	FALSE	0.945	323	2.81e-98														Single-strand binding protein family [PF00436.29]					0
all_assemblies_renamed_plasmid_G_13_2A_senegalensis_assembly_NODE_12_length_124883_cov_92.038956_89	all_assemblies_renamed_plasmid	G_13_2A_senegalensis_assembly_NODE_12_length_124883_cov_92.038956	G13_1_AcSen	Acetobacter_senegalensis	plasmid	89	83987	84313	-1	C			A0A252EHX3_9PROT	UniRef90_A0A252EHX3 Uncharacterized protein n=2 Tax=Acetobacter TaxID=434 RepID=A0A252EHX3_9PROT	Acetobacter	FALSE	0.875	199	4.59e-56																			0
all_assemblies_renamed_plasmid_G_13_2A_senegalensis_assembly_NODE_12_length_124883_cov_92.038956_90	all_assemblies_renamed_plasmid	G_13_2A_senegalensis_assembly_NODE_12_length_124883_cov_92.038956	G13_1_AcSen	Acetobacter_senegalensis	plasmid	90	84395	84541	-1	C			A0A401WP42_ACEPA	UniRef90_A0A401WP42 Heme exporter protein D n=4 Tax=Acetobacter pasteurianus TaxID=438 RepID=A0A401WP42_ACEPA	Acetobacter pasteurianus	FALSE	0.956	99	1.41e-22																			0
all_assemblies_renamed_plasmid_G_13_2A_senegalensis_assembly_NODE_12_length_124883_cov_92.038956_91	all_assemblies_renamed_plasmid	G_13_2A_senegalensis_assembly_NODE_12_length_124883_cov_92.038956	G13_1_AcSen	Acetobacter_senegalensis	plasmid	91	84534	84833	-1	C			A0A1A0CAL9_ACEPA	UniRef90_A0A1A0CAL9 Uncharacterized protein n=10 Tax=Acetobacter TaxID=434 RepID=A0A1A0CAL9_ACEPA	Acetobacter	FALSE	0.881	184	4.89e-51																			0
all_assemblies_renamed_plasmid_G_13_2A_senegalensis_assembly_NODE_12_length_124883_cov_92.038956_92	all_assemblies_renamed_plasmid	G_13_2A_senegalensis_assembly_NODE_12_length_124883_cov_92.038956	G13_1_AcSen	Acetobacter_senegalensis	plasmid	92	84893	85573	-1	C			A0A149UMU1_9PROT	UniRef90_A0A149UMU1 Phage protein n=22 Tax=Acetobacter TaxID=434 RepID=A0A149UMU1_9PROT	Acetobacter	FALSE	0.867	409	1.48e-126																			0
all_assemblies_renamed_plasmid_G_13_2A_senegalensis_assembly_NODE_12_length_124883_cov_92.038956_93	all_assemblies_renamed_plasmid	G_13_2A_senegalensis_assembly_NODE_12_length_124883_cov_92.038956	G13_1_AcSen	Acetobacter_senegalensis	plasmid	93	86351	86629	1	C			S6D6Q7_ACEPA	UniRef90_S6D6Q7 Zinc-binding domain-containing protein n=12 Tax=Acetobacter TaxID=434 RepID=S6D6Q7_ACEPA	Acetobacter	FALSE	1	204	3.44e-58																			0
all_assemblies_renamed_plasmid_G_13_2A_senegalensis_assembly_NODE_12_length_124883_cov_92.038956_94	all_assemblies_renamed_plasmid	G_13_2A_senegalensis_assembly_NODE_12_length_124883_cov_92.038956	G13_1_AcSen	Acetobacter_senegalensis	plasmid	94	86753	87328	1	C			S6D8F9_ACEPA	UniRef90_S6D8F9 Transcriptional regulator n=18 Tax=Acetobacter TaxID=434 RepID=S6D8F9_ACEPA	Acetobacter	FALSE	0.866	345	3.23e-105														ROS/MUCR transcriptional regulator protein [PF05443.15]					0
all_assemblies_renamed_plasmid_G_13_2A_senegalensis_assembly_NODE_12_length_124883_cov_92.038956_95	all_assemblies_renamed_plasmid	G_13_2A_senegalensis_assembly_NODE_12_length_124883_cov_92.038956	G13_1_AcSen	Acetobacter_senegalensis	plasmid	95	87422	87613	1	C			A0A401WP50_ACEPA	UniRef90_A0A401WP50 Uncharacterized protein n=2 Tax=Acetobacter pasteurianus TaxID=438 RepID=A0A401WP50_ACEPA	Acetobacter pasteurianus	FALSE	0.859	115	9.41e-28																			0
all_assemblies_renamed_plasmid_G_13_2A_senegalensis_assembly_NODE_12_length_124883_cov_92.038956_96	all_assemblies_renamed_plasmid	G_13_2A_senegalensis_assembly_NODE_12_length_124883_cov_92.038956	G13_1_AcSen	Acetobacter_senegalensis	plasmid	96	87632	87826	1	C			A0A149UN96_9PROT	UniRef90_A0A149UN96 Uncharacterized protein n=13 Tax=Acetobacter TaxID=434 RepID=A0A149UN96_9PROT	Acetobacter	FALSE	0.989	136	3.66e-35																			0
all_assemblies_renamed_plasmid_G_13_2A_senegalensis_assembly_NODE_12_length_124883_cov_92.038956_97	all_assemblies_renamed_plasmid	G_13_2A_senegalensis_assembly_NODE_12_length_124883_cov_92.038956	G13_1_AcSen	Acetobacter_senegalensis	plasmid	97	87880	88533	-1	C			A0A1A0CBN7_ACEPA	UniRef90_A0A1A0CBN7 Uncharacterized protein n=18 Tax=Acetobacter TaxID=434 RepID=A0A1A0CBN7_ACEPA	Acetobacter	FALSE	0.945	433	4.28e-135																			0
all_assemblies_renamed_plasmid_G_13_2A_senegalensis_assembly_NODE_12_length_124883_cov_92.038956_98	all_assemblies_renamed_plasmid	G_13_2A_senegalensis_assembly_NODE_12_length_124883_cov_92.038956	G13_1_AcSen	Acetobacter_senegalensis	plasmid	98	88701	89510	-1	B			A0A0U5BBF3_9PROT	UniRef90_A0A0U5BBF3 Uncharacterized protein n=5 Tax=Acetobacter TaxID=434 RepID=A0A0U5BBF3_9PROT	Acetobacter	TRUE	0.976	556	1.29e-176																			0
all_assemblies_renamed_plasmid_G_13_2A_senegalensis_assembly_NODE_12_length_124883_cov_92.038956_99	all_assemblies_renamed_plasmid	G_13_2A_senegalensis_assembly_NODE_12_length_124883_cov_92.038956	G13_1_AcSen	Acetobacter_senegalensis	plasmid	99	89731	89997	1	C			A0A1A0DP55_ACEPA	UniRef90_A0A1A0DP55 BZIP domain-containing protein n=8 Tax=Acetobacteraceae TaxID=433 RepID=A0A1A0DP55_ACEPA	Acetobacteraceae	FALSE	0.898	167	1.68e-45																			0
all_assemblies_renamed_plasmid_G_13_2A_senegalensis_assembly_NODE_12_length_124883_cov_92.038956_100	all_assemblies_renamed_plasmid	G_13_2A_senegalensis_assembly_NODE_12_length_124883_cov_92.038956	G13_1_AcSen	Acetobacter_senegalensis	plasmid	100	89997	90599	1	C			A0A291PN05_9PROT	UniRef90_A0A291PN05 NERD domain-containing protein n=5 Tax=Acetobacteraceae TaxID=433 RepID=A0A291PN05_9PROT	Acetobacteraceae	FALSE	0.952	400	4.48e-124														Nuclease-related domain [PF08378.15]					0
all_assemblies_renamed_plasmid_G_13_2A_senegalensis_assembly_NODE_12_length_124883_cov_92.038956_101	all_assemblies_renamed_plasmid	G_13_2A_senegalensis_assembly_NODE_12_length_124883_cov_92.038956	G13_1_AcSen	Acetobacter_senegalensis	plasmid	101	90554	91189	-1	C			A0A6N3T8L9_9PROT	UniRef90_A0A6N3T8L9 YubB ferredoxin-like domain-containing protein n=21 Tax=Acetobacter TaxID=434 RepID=A0A6N3T8L9_9PROT	Acetobacter	FALSE	0.937	417	1.33e-129																			0
all_assemblies_renamed_plasmid_G_13_2A_senegalensis_assembly_NODE_12_length_124883_cov_92.038956_102	all_assemblies_renamed_plasmid	G_13_2A_senegalensis_assembly_NODE_12_length_124883_cov_92.038956	G13_1_AcSen	Acetobacter_senegalensis	plasmid	102	91250	91624	-1	C			A0A1Z5YV58_9PROT	UniRef90_A0A1Z5YV58 ABC transporter substrate-binding protein n=13 Tax=Acetobacter TaxID=434 RepID=A0A1Z5YV58_9PROT	Acetobacter	FALSE	0.887	233	1.14e-67																			0
all_assemblies_renamed_plasmid_G_13_2A_senegalensis_assembly_NODE_12_length_124883_cov_92.038956_103	all_assemblies_renamed_plasmid	G_13_2A_senegalensis_assembly_NODE_12_length_124883_cov_92.038956	G13_1_AcSen	Acetobacter_senegalensis	plasmid	103	91621	92235	-1	C			A0A0U4Y449_9PROT	UniRef90_A0A0U4Y449 Uncharacterized protein n=21 Tax=Acetobacter TaxID=434 RepID=A0A0U4Y449_9PROT	Acetobacter	FALSE	0.97	419	1.44e-130																			0
all_assemblies_renamed_plasmid_G_13_2A_senegalensis_assembly_NODE_12_length_124883_cov_92.038956_104	all_assemblies_renamed_plasmid	G_13_2A_senegalensis_assembly_NODE_12_length_124883_cov_92.038956	G13_1_AcSen	Acetobacter_senegalensis	plasmid	104	92380	92895	1	C			A0A1Z5YV71_9PROT	UniRef90_A0A1Z5YV71 Uncharacterized protein n=3 Tax=Acetobacter TaxID=434 RepID=A0A1Z5YV71_9PROT	Acetobacter	FALSE	0.888	318	2.61e-96																			0
all_assemblies_renamed_plasmid_G_13_2A_senegalensis_assembly_NODE_12_length_124883_cov_92.038956_105	all_assemblies_renamed_plasmid	G_13_2A_senegalensis_assembly_NODE_12_length_124883_cov_92.038956	G13_1_AcSen	Acetobacter_senegalensis	plasmid	105	92904	93563	1	B			A0A0U5FPF2_9PROT	UniRef90_A0A0U5FPF2 PIN-like domain-containing protein n=4 Tax=Acetobacter senegalensis TaxID=446692 RepID=A0A0U5FPF2_9PROT	Acetobacter senegalensis	TRUE	0.893	409	5.66e-127														PIN domain [PF18475.5]					0
all_assemblies_renamed_plasmid_G_13_2A_senegalensis_assembly_NODE_12_length_124883_cov_92.038956_106	all_assemblies_renamed_plasmid	G_13_2A_senegalensis_assembly_NODE_12_length_124883_cov_92.038956	G13_1_AcSen	Acetobacter_senegalensis	plasmid	106	93599	94858	-1	B	K03502	DNA polymerase V	A0A6N3T402_9PROT	UniRef90_A0A6N3T402 DNA-directed DNA polymerase n=8 Tax=Acetobacter TaxID=434 RepID=A0A6N3T402_9PROT	Acetobacter	TRUE	0.921	809	1.44e-261														impB/mucB/samB family [PF00817.24]; Domain of unknown function (DUF4113) [PF13438.10]					0
all_assemblies_renamed_plasmid_G_13_2A_senegalensis_assembly_NODE_12_length_124883_cov_92.038956_107	all_assemblies_renamed_plasmid	G_13_2A_senegalensis_assembly_NODE_12_length_124883_cov_92.038956	G13_1_AcSen	Acetobacter_senegalensis	plasmid	107	94855	95235	-1	C			A0A6N3T4Y7_9PROT	UniRef90_A0A6N3T4Y7 Peptidase S24/S26A/S26B/S26C domain-containing protein n=6 Tax=Acetobacter TaxID=434 RepID=A0A6N3T4Y7_9PROT	Acetobacter	FALSE	0.961	257	5.4e-76							MER1040691	S24	MER1040691 - family S24 non-peptidase homologues (Acetobacter indonesiensis) [S24.UNW]#S24#{peptidase unit: 11-123}~source A0A0D6NCG8~	FALSE	0.956	229	9.85e-69						0
all_assemblies_renamed_plasmid_G_13_2A_senegalensis_assembly_NODE_12_length_124883_cov_92.038956_108	all_assemblies_renamed_plasmid	G_13_2A_senegalensis_assembly_NODE_12_length_124883_cov_92.038956	G13_1_AcSen	Acetobacter_senegalensis	plasmid	108	95392	95601	-1	C			A0A1A0DNI8_ACEPA	UniRef90_A0A1A0DNI8 Antitoxin VbhA domain-containing protein n=7 Tax=Acetobacter TaxID=434 RepID=A0A1A0DNI8_ACEPA	Acetobacter	FALSE	0.903	132	8.16e-34														Antitoxin VbhA [PF18495.5]					0
[truncated: 6,081 more rows]

[truncated: 4 more sheets: TableS11_SynComs, TableS12_VOC, TableS13_VOC_means_stats, TableS14_Stats]
